# Supplementary material for: A mendelian randomization study investigates the causal relationship between immune cell phenotypes and cerebral aneurysm
Source: Front Genet. 2024 Jan 19;15:1333855. doi: 10.3389/fgene.2024.1333855 (PMC10834707; doi:10.3389/fgene.2024.1333855)
Supplement: Supplementary file 1 [file Table1.XLSX]

## Sheet: Sup Table 1. Unsw mem %B cell
SNP	effect_allele.exposure	other_allele.exposure	effect_allele.outcome	other_allele.outcome	beta.exposure	beta.outcome	eaf.exposure	eaf.outcome	remove	palindromic	ambiguous	id.outcome	chr	pos	se.outcome	samplesize.outcome	pval.outcome	outcome	originalname.outcome	outcome.deprecated	mr_keep.outcome	data_source.outcome	pos.exposure	chr.exposure	se.exposure	pval.exposure	samplesize.exposure	id.exposure	exposure	mr_keep.exposure	pval_origin.exposure	data_source.exposure	action	mr_keep	R2	F
rs11519226	T	A	T	A	0.1229	0.056	0.299	0.448652	FALSE	TRUE	TRUE	ebi-a-GCST90018815	12	20322449	0.0343	473683	0.1023	Cerebral aneurysm || id:ebi-a-GCST90018815	Cerebral aneurysm	Cerebral aneurysm || ||	TRUE	igd	20322449	12	0.02717	6.23706e-06	3657	ebi-a-GCST90001397	|| id:ebi-a-GCST90001397	TRUE	reported	igd	2	FALSE	0.00633174	23.29
rs116525939	C	T	C	T	0.9467	-0.2055	0.0036	0.00644205	FALSE	FALSE	FALSE	ebi-a-GCST90018815	5	97611924	0.4513	473683	0.6489	Cerebral aneurysm || id:ebi-a-GCST90018815	Cerebral aneurysm	Cerebral aneurysm || ||	TRUE	igd	97611924	5	0.2075	5.22998e-06	3657	ebi-a-GCST90001397	|| id:ebi-a-GCST90001397	TRUE	reported	igd	2	TRUE	0.0064297	23.6526
rs117004076	G	A	G	A	0.4523	-0.1435	0.0146	0.0245081	FALSE	FALSE	FALSE	ebi-a-GCST90018815	14	97702226	0.1458	473683	0.3248	Cerebral aneurysm || id:ebi-a-GCST90018815	Cerebral aneurysm	Cerebral aneurysm || ||	TRUE	igd	97702226	14	0.102	9.52708e-06	3657	ebi-a-GCST90001397	|| id:ebi-a-GCST90001397	TRUE	reported	igd	2	TRUE	0.00588638	21.6421
rs11779181	T	C	T	C	-0.1402	-0.0017	0.4003	0.399012	FALSE	FALSE	FALSE	ebi-a-GCST90018815	8	9063027	0.0489	473683	0.9724	Cerebral aneurysm || id:ebi-a-GCST90018815	Cerebral aneurysm	Cerebral aneurysm || ||	TRUE	igd	9063027	8	0.03143	8.41008e-06	3657	ebi-a-GCST90001397	|| id:ebi-a-GCST90001397	TRUE	reported	igd	2	TRUE	0.00943725	34.8218
rs12380223	A	T	A	T	-0.5815	-0.3552	0.0096	0.0236316	FALSE	TRUE	FALSE	ebi-a-GCST90018815	9	7639660	0.1573	473683	0.0239602	Cerebral aneurysm || id:ebi-a-GCST90018815	Cerebral aneurysm	Cerebral aneurysm || ||	TRUE	igd	7639660	9	0.128	5.76196e-06	3657	ebi-a-GCST90001397	|| id:ebi-a-GCST90001397	TRUE	reported	igd	2	TRUE	0.00643	23.6538
rs12539793	T	C	T	C	-0.5404	0.0486	0.0115	0.0886791	FALSE	FALSE	FALSE	ebi-a-GCST90018815	7	25971860	0.0858	473683	0.5713	Cerebral aneurysm || id:ebi-a-GCST90018815	Cerebral aneurysm	Cerebral aneurysm || ||	TRUE	igd	25971860	7	0.1145	2.47002e-06	3657	ebi-a-GCST90001397	|| id:ebi-a-GCST90001397	TRUE	reported	igd	2	TRUE	0.0066395	24.4296
rs138380722	A	G	A	G	-1.906	-0.1823	0.0007	0.0189292	FALSE	FALSE	FALSE	ebi-a-GCST90018815	20	56790125	0.1645	473683	0.2678	Cerebral aneurysm || id:ebi-a-GCST90018815	Cerebral aneurysm	Cerebral aneurysm || ||	TRUE	igd	56790125	20	0.4167	4.94197e-06	3657	ebi-a-GCST90001397	|| id:ebi-a-GCST90001397	TRUE	reported	igd	2	TRUE	0.00508241	18.6711
rs143553941	C	G	C	G	0.5187	-0.0827	0.013	0.0245602	FALSE	TRUE	FALSE	ebi-a-GCST90018815	12	109368119	0.061	473683	0.1753	Cerebral aneurysm || id:ebi-a-GCST90018815	Cerebral aneurysm	Cerebral aneurysm || ||	TRUE	igd	109368119	12	0.1092	2.093e-06	3657	ebi-a-GCST90001397	|| id:ebi-a-GCST90001397	TRUE	reported	igd	2	TRUE	0.00690435	25.4109
rs143666202	A	G	A	G	0.2759	-0.0056	0.0503	0.0855634	FALSE	FALSE	FALSE	ebi-a-GCST90018815	14	77579227	0.0765	473683	0.9414	Cerebral aneurysm || id:ebi-a-GCST90018815	Cerebral aneurysm	Cerebral aneurysm || ||	TRUE	igd	77579227	14	0.0579	1.957e-06	3657	ebi-a-GCST90001397	|| id:ebi-a-GCST90001397	TRUE	reported	igd	2	TRUE	0.00727257	26.776
rs146430312	T	G	T	G	1.017	0.1683	0.0027	0.0441143	FALSE	FALSE	FALSE	ebi-a-GCST90018815	1	236060214	0.1048	473683	0.1081	Cerebral aneurysm || id:ebi-a-GCST90018815	Cerebral aneurysm	Cerebral aneurysm || ||	TRUE	igd	236060214	1	0.2222	4.87203e-06	3657	ebi-a-GCST90001397	|| id:ebi-a-GCST90001397	TRUE	reported	igd	2	TRUE	0.00557008	20.4727
rs146720368	T	C	T	C	0.852	-0.0581	0.0042	0.0342999	FALSE	FALSE	FALSE	ebi-a-GCST90018815	22	32003463	0.1122	473683	0.604301	Cerebral aneurysm || id:ebi-a-GCST90018815	Cerebral aneurysm	Cerebral aneurysm || ||	TRUE	igd	32003463	22	0.1923	9.65895e-06	3657	ebi-a-GCST90001397	|| id:ebi-a-GCST90001397	TRUE	reported	igd	2	TRUE	0.00607198	22.3287
rs150839591	G	T	G	T	0.2459	0.0306	0.0552	0.018404	FALSE	FALSE	FALSE	ebi-a-GCST90018815	17	260039	0.2227	473683	0.8907	Cerebral aneurysm || id:ebi-a-GCST90018815	Cerebral aneurysm	Cerebral aneurysm || ||	TRUE	igd	260039	17	0.05396	5.33998e-06	3657	ebi-a-GCST90001397	|| id:ebi-a-GCST90001397	TRUE	reported	igd	2	TRUE	0.00630705	23.1986
rs1596383	A	G	A	G	0.1208	-0.0004	0.6259	0.569295	FALSE	FALSE	FALSE	ebi-a-GCST90018815	18	7993103	0.0239	473683	0.9867	Cerebral aneurysm || id:ebi-a-GCST90018815	Cerebral aneurysm	Cerebral aneurysm || ||	TRUE	igd	7993103	18	0.02585	3.06302e-06	3657	ebi-a-GCST90001397	|| id:ebi-a-GCST90001397	TRUE	reported	igd	2	TRUE	0.00683371	25.1491
rs1679013	T	C	T	C	-0.1252	-0.0374	0.5945	0.536699	FALSE	FALSE	FALSE	ebi-a-GCST90018815	9	22206987	0.0268	473683	0.1632	Cerebral aneurysm || id:ebi-a-GCST90018815	Cerebral aneurysm	Cerebral aneurysm || ||	TRUE	igd	22206987	9	0.02555	9.97103e-07	3657	ebi-a-GCST90001397	|| id:ebi-a-GCST90001397	TRUE	reported	igd	2	TRUE	0.00755756	27.8332
rs17006489	G	A	G	A	-0.1728	0.1471	0.1354	0.104929	FALSE	FALSE	FALSE	ebi-a-GCST90018815	2	28304630	0.0733	473683	0.0448601	Cerebral aneurysm || id:ebi-a-GCST90018815	Cerebral aneurysm	Cerebral aneurysm || ||	TRUE	igd	28304630	2	0.03779	4.976e-06	3657	ebi-a-GCST90001397	|| id:ebi-a-GCST90001397	TRUE	reported	igd	2	TRUE	0.00699119	25.7327
rs183471524	G	A	G	A	-0.1978	-0.2	0.0905	0.0368936	FALSE	FALSE	FALSE	ebi-a-GCST90018815	4	27108645	0.1266	473683	0.1142	Cerebral aneurysm || id:ebi-a-GCST90018815	Cerebral aneurysm	Cerebral aneurysm || ||	TRUE	igd	27108645	4	0.04411	7.52905e-06	3657	ebi-a-GCST90001397	|| id:ebi-a-GCST90001397	TRUE	reported	igd	2	TRUE	0.00644071	23.6934
rs1883832	C	T	C	T	-0.1236	-0.0621	0.6318	0.714543	FALSE	FALSE	FALSE	ebi-a-GCST90018815	20	44746982	0.0239	473683	0.00936311	Cerebral aneurysm || id:ebi-a-GCST90018815	Cerebral aneurysm	Cerebral aneurysm || ||	TRUE	igd	44746982	20	0.02682	4.23701e-06	3657	ebi-a-GCST90001397	|| id:ebi-a-GCST90001397	TRUE	reported	igd	2	TRUE	0.00710772	26.1647
rs1930922	G	A	G	A	-0.137	-0.0178	0.2419	0.28335	FALSE	FALSE	FALSE	ebi-a-GCST90018815	9	93297086	0.0259	473683	0.4917	Cerebral aneurysm || id:ebi-a-GCST90018815	Cerebral aneurysm	Cerebral aneurysm || ||	TRUE	igd	93297086	9	0.0295	3.54797e-06	3657	ebi-a-GCST90001397	|| id:ebi-a-GCST90001397	TRUE	reported	igd	2	TRUE	0.00688388	25.335
rs2793491	T	C	T	C	-0.1335	-0.0474	0.2052	0.239497	FALSE	FALSE	FALSE	ebi-a-GCST90018815	13	24826051	0.0255	473683	0.0630101	Cerebral aneurysm || id:ebi-a-GCST90018815	Cerebral aneurysm	Cerebral aneurysm || ||	TRUE	igd	24826051	13	0.02997	8.71806e-06	3657	ebi-a-GCST90001397	|| id:ebi-a-GCST90001397	TRUE	reported	igd	2	TRUE	0.00581337	21.3721
rs45608038	G	A	G	A	0.294	-0.1029	0.0421	0.0207359	FALSE	FALSE	FALSE	ebi-a-GCST90018815	2	73679013	0.1436	473683	0.4735	Cerebral aneurysm || id:ebi-a-GCST90018815	Cerebral aneurysm	Cerebral aneurysm || ||	TRUE	igd	73679013	2	0.06266	2.80698e-06	3657	ebi-a-GCST90001397	|| id:ebi-a-GCST90001397	TRUE	reported	igd	2	TRUE	0.00697151	25.6598
rs4710879	T	C	T	C	-0.1204	-0.0275	0.5621	0.578434	FALSE	FALSE	FALSE	ebi-a-GCST90018815	6	170426027	0.0229	473683	0.2296	Cerebral aneurysm || id:ebi-a-GCST90018815	Cerebral aneurysm	Cerebral aneurysm || ||	TRUE	igd	170426027	6	0.0253	2.03301e-06	3657	ebi-a-GCST90001397	|| id:ebi-a-GCST90001397	TRUE	reported	igd	2	TRUE	0.00713627	26.2706
rs72686460	A	T	A	T	0.1254	-0.0444	0.2961	0.251299	FALSE	TRUE	FALSE	ebi-a-GCST90018815	1	45867753	0.0846	473683	0.5999	Cerebral aneurysm || id:ebi-a-GCST90018815	Cerebral aneurysm	Cerebral aneurysm || ||	TRUE	igd	45867753	1	0.02755	5.44804e-06	3657	ebi-a-GCST90001397	|| id:ebi-a-GCST90001397	TRUE	reported	igd	2	TRUE	0.00655503	24.1167
rs72844588	A	G	A	G	0.2054	-0.0201	0.0913	0.115651	FALSE	FALSE	FALSE	ebi-a-GCST90018815	2	138420154	0.0639	473683	0.753401	Cerebral aneurysm || id:ebi-a-GCST90018815	Cerebral aneurysm	Cerebral aneurysm || ||	TRUE	igd	138420154	2	0.04341	2.31398e-06	3657	ebi-a-GCST90001397	|| id:ebi-a-GCST90001397	TRUE	reported	igd	2	TRUE	0.00700039	25.7668
rs73032183	C	T	C	T	0.1675	-0.029	0.1509	0.0925856	FALSE	FALSE	FALSE	ebi-a-GCST90018815	6	169456830	0.085	473683	0.733199	Cerebral aneurysm || id:ebi-a-GCST90018815	Cerebral aneurysm	Cerebral aneurysm || ||	TRUE	igd	169456830	6	0.03506	1.852e-06	3657	ebi-a-GCST90001397	|| id:ebi-a-GCST90001397	TRUE	reported	igd	2	TRUE	0.00718965	26.4685
rs73041424	G	A	G	A	-0.2606	-0.0112	0.0488	0.0287984	FALSE	FALSE	FALSE	ebi-a-GCST90018815	3	16414269	0.0998	473683	0.9106	Cerebral aneurysm || id:ebi-a-GCST90018815	Cerebral aneurysm	Cerebral aneurysm || ||	TRUE	igd	16414269	3	0.05834	8.18502e-06	3657	ebi-a-GCST90001397	|| id:ebi-a-GCST90001397	TRUE	reported	igd	2	TRUE	0.00630479	23.1902
rs73192651	T	C	T	C	0.5551	-0.0029	0.02	0.034943	FALSE	FALSE	FALSE	ebi-a-GCST90018815	13	50212885	0.041	473683	0.9437	Cerebral aneurysm || id:ebi-a-GCST90018815	Cerebral aneurysm	Cerebral aneurysm || ||	TRUE	igd	50212885	13	0.08989	7.31493e-10	3657	ebi-a-GCST90001397	|| id:ebi-a-GCST90001397	TRUE	reported	igd	2	TRUE	0.0120789	44.6883
rs7322292	T	C	T	C	-0.1256	-0.0265	0.3275	0.382714	FALSE	FALSE	FALSE	ebi-a-GCST90018815	13	51370899	0.0239	473683	0.2678	Cerebral aneurysm || id:ebi-a-GCST90018815	Cerebral aneurysm	Cerebral aneurysm || ||	TRUE	igd	51370899	13	0.02669	2.61403e-06	3657	ebi-a-GCST90001397	|| id:ebi-a-GCST90001397	TRUE	reported	igd	2	TRUE	0.00694885	25.5758
rs73518104	A	G	A	G	0.2174	-0.0579	0.0708	0.0423961	FALSE	FALSE	FALSE	ebi-a-GCST90018815	13	70177578	0.1344	473683	0.6666	Cerebral aneurysm || id:ebi-a-GCST90018815	Cerebral aneurysm	Cerebral aneurysm || ||	TRUE	igd	70177578	13	0.04847	7.48204e-06	3657	ebi-a-GCST90001397	|| id:ebi-a-GCST90001397	TRUE	reported	igd	2	TRUE	0.00621858	22.8712
rs7412746	T	C	T	C	-0.1152	-0.0231	0.5153	0.42482	FALSE	FALSE	FALSE	ebi-a-GCST90018815	1	150860471	0.0255	473683	0.3642	Cerebral aneurysm || id:ebi-a-GCST90018815	Cerebral aneurysm	Cerebral aneurysm || ||	TRUE	igd	150860471	1	0.02573	7.80998e-06	3657	ebi-a-GCST90001397	|| id:ebi-a-GCST90001397	TRUE	reported	igd	2	TRUE	0.00662931	24.3918
rs75766272	T	C	T	C	-0.4409	-0.0306	0.0201	0.0387	FALSE	FALSE	FALSE	ebi-a-GCST90018815	1	8009985	0.1021	473683	0.764499	Cerebral aneurysm || id:ebi-a-GCST90018815	Cerebral aneurysm	Cerebral aneurysm || ||	TRUE	igd	8009985	1	0.08695	4.15002e-07	3657	ebi-a-GCST90001397	|| id:ebi-a-GCST90001397	TRUE	reported	igd	2	TRUE	0.00765752	28.2042
rs77201712	C	T	C	T	0.2907	0.0092	0.0392	0.0665535	FALSE	FALSE	FALSE	ebi-a-GCST90018815	2	157311822	0.0918	473683	0.9199	Cerebral aneurysm || id:ebi-a-GCST90018815	Cerebral aneurysm	Cerebral aneurysm || ||	TRUE	igd	157311822	2	0.06322	4.38995e-06	3657	ebi-a-GCST90001397	|| id:ebi-a-GCST90001397	TRUE	reported	igd	2	TRUE	0.0063656	23.4153
rs77762131	C	G	C	G	0.3067	0.0354	0.045	0.0164135	FALSE	TRUE	FALSE	ebi-a-GCST90018815	14	96205838	0.2165	473683	0.8702	Cerebral aneurysm || id:ebi-a-GCST90018815	Cerebral aneurysm	Cerebral aneurysm || ||	TRUE	igd	96205838	14	0.05822	1.457e-07	3657	ebi-a-GCST90001397	|| id:ebi-a-GCST90001397	TRUE	reported	igd	2	TRUE	0.00808488	29.7911
rs895377	A	G	A	G	-0.1186	-0.0449	0.3683	0.353722	FALSE	FALSE	FALSE	ebi-a-GCST90018815	5	58050530	0.0251	473683	0.0734108	Cerebral aneurysm || id:ebi-a-GCST90018815	Cerebral aneurysm	Cerebral aneurysm || ||	TRUE	igd	58050530	5	0.02612	5.77604e-06	3657	ebi-a-GCST90001397	|| id:ebi-a-GCST90001397	TRUE	reported	igd	2	TRUE	0.00654503	24.0797

## Sheet: Sup Table 2. HLA DR++ monocyte
SNP	effect_allele.exposure	other_allele.exposure	effect_allele.outcome	other_allele.outcome	beta.exposure	beta.outcome	eaf.exposure	eaf.outcome	remove	palindromic	ambiguous	id.outcome	chr	pos	se.outcome	samplesize.outcome	pval.outcome	outcome	originalname.outcome	outcome.deprecated	mr_keep.outcome	data_source.outcome	proxy.outcome	target_snp.outcome	proxy_snp.outcome	target_a1.outcome	target_a2.outcome	proxy_a1.outcome	proxy_a2.outcome	pval.exposure	pos.exposure	chr.exposure	samplesize.exposure	se.exposure	id.exposure	exposure	mr_keep.exposure	pval_origin.exposure	data_source.exposure	action	mr_keep	R2	F
rs111224423	G	C	G	C	-0.2995	0.1541	0.0406	0.058116	FALSE	TRUE	FALSE	ebi-a-GCST90018815	4	1531162	0.1008	473683	0.1263	Cerebral aneurysm || id:ebi-a-GCST90018815	Cerebral aneurysm	Cerebral aneurysm || ||	TRUE	igd	NA	NA	NA	NA	NA	NA	NA	8.14798e-06	1531162	4	3041	0.06702	ebi-a-GCST90001455	|| id:ebi-a-GCST90001455	TRUE	reported	igd	2	TRUE	0.00698794	21.3858
rs11766800	T	A	T	A	-0.1541	-0.0326	0.1981	0.378577	FALSE	TRUE	FALSE	ebi-a-GCST90018815	7	50435617	0.0233	473683	0.1621	Cerebral aneurysm || id:ebi-a-GCST90018815	Cerebral aneurysm	Cerebral aneurysm || ||	TRUE	igd	NA	NA	NA	NA	NA	NA	NA	5.28896e-06	50435617	7	3041	0.03378	ebi-a-GCST90001455	|| id:ebi-a-GCST90001455	TRUE	reported	igd	2	TRUE	0.00754467	23.1025
rs12485444	A	T	A	T	0.1287	-0.0204	0.4742	0.497183	FALSE	TRUE	TRUE	ebi-a-GCST90018815	3	188135783	0.0239	473683	0.3929	Cerebral aneurysm || id:ebi-a-GCST90018815	Cerebral aneurysm	Cerebral aneurysm || ||	TRUE	igd	NA	NA	NA	NA	NA	NA	NA	1.67302e-06	188135783	3	3041	0.02682	ebi-a-GCST90001455	|| id:ebi-a-GCST90001455	TRUE	reported	igd	2	FALSE	0.00825979	25.3106
rs151240896	G	A	G	A	-0.2473	-0.0013	0.0702	0.0371589	FALSE	FALSE	FALSE	ebi-a-GCST90018815	3	9228763	0.0519	473683	0.9804	Cerebral aneurysm || id:ebi-a-GCST90018815	Cerebral aneurysm	Cerebral aneurysm || ||	TRUE	igd	NA	NA	NA	NA	NA	NA	NA	1.42699e-06	9228763	3	3041	0.0512	ebi-a-GCST90001455	|| id:ebi-a-GCST90001455	TRUE	reported	igd	2	TRUE	0.00798371	24.4578
rs189575603	C	T	C	T	-0.8168	-0.5412	0.0059	0.0120652	FALSE	FALSE	FALSE	ebi-a-GCST90018815	4	83340880	0.3371	473683	0.1084	Cerebral aneurysm || id:ebi-a-GCST90018815	Cerebral aneurysm	Cerebral aneurysm || ||	TRUE	igd	NA	NA	NA	NA	NA	NA	NA	2.31499e-06	83340880	4	3041	0.1726	ebi-a-GCST90001455	|| id:ebi-a-GCST90001455	TRUE	reported	igd	2	TRUE	0.00782607	23.971
rs1969797	A	T	A	T	0.807	0.0506	0.0064	0.201627	FALSE	TRUE	FALSE	ebi-a-GCST90018815	9	85832211	0.0293	473683	0.08367	Cerebral aneurysm || id:ebi-a-GCST90018815	Cerebral aneurysm	Cerebral aneurysm || ||	TRUE	igd	TRUE	rs1969797	rs11139971	A	TRUE	A	G	4.49097e-06	85828008	9	3041	0.1756	ebi-a-GCST90001455	|| id:ebi-a-GCST90001455	TRUE	reported	igd	2	TRUE	0.00828264	25.3812
rs2955643	A	G	A	G	0.1248	0.0155	0.4513	0.435929	FALSE	FALSE	FALSE	ebi-a-GCST90018815	3	9386094	0.023	473683	0.499501	Cerebral aneurysm || id:ebi-a-GCST90018815	Cerebral aneurysm	Cerebral aneurysm || ||	TRUE	igd	NA	NA	NA	NA	NA	NA	NA	2.23501e-06	9386094	3	3041	0.02633	ebi-a-GCST90001455	|| id:ebi-a-GCST90001455	TRUE	reported	igd	2	TRUE	0.00771364	23.624
rs35079623	C	T	C	T	0.3488	0.0252	0.0344	0.0137031	FALSE	FALSE	FALSE	ebi-a-GCST90018815	14	31868358	0.2145	473683	0.9067	Cerebral aneurysm || id:ebi-a-GCST90018815	Cerebral aneurysm	Cerebral aneurysm || ||	TRUE	igd	NA	NA	NA	NA	NA	NA	NA	2.80899e-06	31868358	14	3041	0.07433	ebi-a-GCST90001455	|| id:ebi-a-GCST90001455	TRUE	reported	igd	2	TRUE	0.00808237	24.7625
rs356651	T	C	T	C	-0.176	0.0262	0.8576	0.830262	FALSE	FALSE	FALSE	ebi-a-GCST90018815	2	101541798	0.0674	473683	0.697199	Cerebral aneurysm || id:ebi-a-GCST90018815	Cerebral aneurysm	Cerebral aneurysm || ||	TRUE	igd	NA	NA	NA	NA	NA	NA	NA	5.87801e-06	101541798	2	3041	0.03878	ebi-a-GCST90001455	|| id:ebi-a-GCST90001455	TRUE	reported	igd	2	TRUE	0.00756572	23.1675
rs4668750	A	G	A	G	0.2764	0.0122	0.0524	0.255456	FALSE	FALSE	FALSE	ebi-a-GCST90018815	2	12351867	0.0243	473683	0.615399	Cerebral aneurysm || id:ebi-a-GCST90018815	Cerebral aneurysm	Cerebral aneurysm || ||	TRUE	igd	NA	NA	NA	NA	NA	NA	NA	2.63299e-06	12351867	2	3041	0.05873	ebi-a-GCST90001455	|| id:ebi-a-GCST90001455	TRUE	reported	igd	2	TRUE	0.00758687	23.2327
rs5761319	T	A	T	A	0.1333	0.0609	0.479	0.348842	FALSE	TRUE	TRUE	ebi-a-GCST90018815	22	26322953	0.0269	473683	0.0234601	Cerebral aneurysm || id:ebi-a-GCST90018815	Cerebral aneurysm	Cerebral aneurysm || ||	TRUE	igd	NA	NA	NA	NA	NA	NA	NA	6.65503e-07	26322953	22	3041	0.02676	ebi-a-GCST90001455	|| id:ebi-a-GCST90001455	TRUE	reported	igd	2	FALSE	0.00886877	27.1934
rs6430066	C	T	C	T	0.1271	0.033	0.329	0.485362	FALSE	FALSE	FALSE	ebi-a-GCST90018815	2	145504787	0.0251	473683	0.1898	Cerebral aneurysm || id:ebi-a-GCST90018815	Cerebral aneurysm	Cerebral aneurysm || ||	TRUE	igd	NA	NA	NA	NA	NA	NA	NA	9.97493e-06	145504787	2	3041	0.02872	ebi-a-GCST90001455	|| id:ebi-a-GCST90001455	TRUE	reported	igd	2	TRUE	0.00713246	21.8313
rs76234991	T	A	T	A	0.4559	0.0211	0.0178	0.0376429	FALSE	TRUE	FALSE	ebi-a-GCST90018815	1	89120861	0.057	473683	0.711101	Cerebral aneurysm || id:ebi-a-GCST90018815	Cerebral aneurysm	Cerebral aneurysm || ||	TRUE	igd	NA	NA	NA	NA	NA	NA	NA	9.40005e-06	89120861	1	3041	0.1027	ebi-a-GCST90001455	|| id:ebi-a-GCST90001455	TRUE	reported	igd	2	TRUE	0.00726757	22.2478
rs765044	G	T	G	T	0.1523	0.0109	0.2292	0.407182	FALSE	FALSE	FALSE	ebi-a-GCST90018815	19	2560423	0.0245	473683	0.655901	Cerebral aneurysm || id:ebi-a-GCST90018815	Cerebral aneurysm	Cerebral aneurysm || ||	TRUE	igd	NA	NA	NA	NA	NA	NA	NA	1.40101e-06	2560423	19	3041	0.03151	ebi-a-GCST90001455	|| id:ebi-a-GCST90001455	TRUE	reported	igd	2	TRUE	0.0081957	25.1126
rs78736203	A	G	A	G	-0.2955	-0.0635	0.0449	0.0289638	FALSE	FALSE	FALSE	ebi-a-GCST90018815	10	18422972	0.1206	473683	0.5986	Cerebral aneurysm || id:ebi-a-GCST90018815	Cerebral aneurysm	Cerebral aneurysm || ||	TRUE	igd	NA	NA	NA	NA	NA	NA	NA	6.48694e-06	18422972	10	3041	0.06541	ebi-a-GCST90001455	|| id:ebi-a-GCST90001455	TRUE	reported	igd	2	TRUE	0.00748928	22.9317
rs9919190	G	C	G	C	-0.1352	0.0111	0.271	0.418083	FALSE	TRUE	FALSE	ebi-a-GCST90018815	1	165676784	0.0287	473683	0.6999	Cerebral aneurysm || id:ebi-a-GCST90018815	Cerebral aneurysm	Cerebral aneurysm || ||	TRUE	igd	NA	NA	NA	NA	NA	NA	NA	5.52993e-06	165676784	1	3041	0.02971	ebi-a-GCST90001455	|| id:ebi-a-GCST90001455	TRUE	reported	igd	2	TRUE	0.00722238	22.1085

## Sheet: Sup Table 3. plasmacytoid DC AC
SNP	effect_allele.exposure	other_allele.exposure	effect_allele.outcome	other_allele.outcome	beta.exposure	beta.outcome	eaf.exposure	eaf.outcome	remove	palindromic	ambiguous	id.outcome	chr	pos	se.outcome	samplesize.outcome	pval.outcome	outcome	originalname.outcome	outcome.deprecated	mr_keep.outcome	data_source.outcome	pos.exposure	se.exposure	samplesize.exposure	chr.exposure	pval.exposure	id.exposure	exposure	mr_keep.exposure	pval_origin.exposure	data_source.exposure	action	mr_keep	R2	F
rs116054627	A	G	A	G	0.3356	-0.0119	0.0413	0.0820177	FALSE	FALSE	FALSE	ebi-a-GCST90018815	2	51168498	0.071	473683	0.8672	Cerebral aneurysm || id:ebi-a-GCST90018815	Cerebral aneurysm	Cerebral aneurysm || ||	TRUE	igd	51168498	0.06158	3374	2	5.38505e-08	ebi-a-GCST90001470	|| id:ebi-a-GCST90001470	TRUE	reported	igd	2	TRUE	0.00891881	30.3449
rs11659751	A	T	A	T	0.209	-0.0664	0.0772	0.0915408	FALSE	TRUE	FALSE	ebi-a-GCST90018815	18	55736723	0.0658	473683	0.3133	Cerebral aneurysm || id:ebi-a-GCST90018815	Cerebral aneurysm	Cerebral aneurysm || ||	TRUE	igd	55736723	0.04558	3374	18	4.70804e-06	ebi-a-GCST90001470	|| id:ebi-a-GCST90001470	TRUE	reported	igd	2	TRUE	0.00622368	21.1177
rs116894787	C	G	C	G	0.5376	-0.1374	0.0111	0.00369121	FALSE	TRUE	FALSE	ebi-a-GCST90018815	10	12240106	0.4677	473683	0.7689	Cerebral aneurysm || id:ebi-a-GCST90018815	Cerebral aneurysm	Cerebral aneurysm || ||	TRUE	igd	12240106	0.1152	3374	10	3.18801e-06	ebi-a-GCST90001470	|| id:ebi-a-GCST90001470	TRUE	reported	igd	2	TRUE	0.00634489	21.5316
rs118054784	A	G	A	G	0.2985	0.1667	0.0422	0.0261782	FALSE	FALSE	FALSE	ebi-a-GCST90018815	8	130658684	0.1536	473683	0.2779	Cerebral aneurysm || id:ebi-a-GCST90018815	Cerebral aneurysm	Cerebral aneurysm || ||	TRUE	igd	130658684	0.0621	3374	8	1.59698e-06	ebi-a-GCST90001470	|| id:ebi-a-GCST90001470	TRUE	reported	igd	2	TRUE	0.00720288	24.4643
rs12061996	G	A	G	A	-0.1861	0.0482	0.0947	0.0484289	FALSE	FALSE	FALSE	ebi-a-GCST90018815	1	167814385	0.0678	473683	0.4775	Cerebral aneurysm || id:ebi-a-GCST90018815	Cerebral aneurysm	Cerebral aneurysm || ||	TRUE	igd	167814385	0.04131	3374	1	6.88906e-06	ebi-a-GCST90001470	|| id:ebi-a-GCST90001470	TRUE	reported	igd	2	TRUE	0.00593834	20.1437
rs13201703	A	C	A	C	0.252	-0.0061	0.0508	0.0928087	FALSE	FALSE	FALSE	ebi-a-GCST90018815	6	22921471	0.03	473683	0.8386	Cerebral aneurysm || id:ebi-a-GCST90018815	Cerebral aneurysm	Cerebral aneurysm || ||	TRUE	igd	22921471	0.05616	3374	6	7.45006e-06	ebi-a-GCST90001470	|| id:ebi-a-GCST90001470	TRUE	reported	igd	2	TRUE	0.00612424	20.7782
rs1391986	T	G	T	G	0.7317	0.085	0.0061	0.0584047	FALSE	FALSE	FALSE	ebi-a-GCST90018815	5	52071311	0.0342	473683	0.01279	Cerebral aneurysm || id:ebi-a-GCST90018815	Cerebral aneurysm	Cerebral aneurysm || ||	TRUE	igd	52071311	0.1561	3374	5	2.87402e-06	ebi-a-GCST90001470	|| id:ebi-a-GCST90001470	TRUE	reported	igd	2	TRUE	0.00649185	22.0336
rs1472757	C	T	C	T	-0.1252	-0.0263	0.6057	0.496666	FALSE	FALSE	FALSE	ebi-a-GCST90018815	5	6455872	0.0285	473683	0.3561	Cerebral aneurysm || id:ebi-a-GCST90018815	Cerebral aneurysm	Cerebral aneurysm || ||	TRUE	igd	6455872	0.02495	3374	5	5.45306e-07	ebi-a-GCST90001470	|| id:ebi-a-GCST90001470	TRUE	reported	igd	2	TRUE	0.00748726	25.4375
rs150918748	T	C	T	C	0.8677	-0.0269	0.004	0.0116861	FALSE	FALSE	FALSE	ebi-a-GCST90018815	22	43446390	0.2677	473683	0.92	Cerebral aneurysm || id:ebi-a-GCST90018815	Cerebral aneurysm	Cerebral aneurysm || ||	TRUE	igd	43446390	0.1908	3374	22	5.63197e-06	ebi-a-GCST90001470	|| id:ebi-a-GCST90001470	TRUE	reported	igd	2	TRUE	0.00599913	20.3512
rs16957038	A	G	A	G	1.17	-0.0514	0.0022	0.0183756	FALSE	FALSE	FALSE	ebi-a-GCST90018815	13	100542252	0.1484	473683	0.729201	Cerebral aneurysm || id:ebi-a-GCST90018815	Cerebral aneurysm	Cerebral aneurysm || ||	TRUE	igd	100542252	0.2465	3374	13	2.15298e-06	ebi-a-GCST90001470	|| id:ebi-a-GCST90001470	TRUE	reported	igd	2	TRUE	0.00600991	20.3879
rs170697	A	G	A	G	0.1127	0.0148	0.507	0.606196	FALSE	FALSE	FALSE	ebi-a-GCST90018815	14	83856849	0.0271	473683	0.5852	Cerebral aneurysm || id:ebi-a-GCST90018815	Cerebral aneurysm	Cerebral aneurysm || ||	TRUE	igd	83856849	0.02415	3374	14	3.16403e-06	ebi-a-GCST90001470	|| id:ebi-a-GCST90001470	TRUE	reported	igd	2	TRUE	0.0063494	21.547
rs17224524	C	T	C	T	-0.129	-0.0017	0.2945	0.169079	FALSE	FALSE	FALSE	ebi-a-GCST90018815	2	182346146	0.0332	473683	0.9601	Cerebral aneurysm || id:ebi-a-GCST90018815	Cerebral aneurysm	Cerebral aneurysm || ||	TRUE	igd	182346146	0.02753	3374	2	2.87098e-06	ebi-a-GCST90001470	|| id:ebi-a-GCST90001470	TRUE	reported	igd	2	TRUE	0.00691499	23.4797
rs191779135	G	A	G	A	-0.2628	0.7885	0.0865	0.00982367	FALSE	FALSE	FALSE	ebi-a-GCST90018815	4	82502357	0.2918	473683	0.00688795	Cerebral aneurysm || id:ebi-a-GCST90018815	Cerebral aneurysm	Cerebral aneurysm || ||	TRUE	igd	82502357	0.04325	3374	4	1.376e-09	ebi-a-GCST90001470	|| id:ebi-a-GCST90001470	TRUE	reported	igd	2	TRUE	0.0109145	37.21
rs4462104	C	T	C	T	-0.1397	-0.0047	0.2011	0.167333	FALSE	FALSE	FALSE	ebi-a-GCST90018815	1	36975893	0.0368	473683	0.899	Cerebral aneurysm || id:ebi-a-GCST90018815	Cerebral aneurysm	Cerebral aneurysm || ||	TRUE	igd	36975893	0.03017	3374	1	3.764e-06	ebi-a-GCST90001470	|| id:ebi-a-GCST90001470	TRUE	reported	igd	2	TRUE	0.00627086	21.2788
rs4928176	A	G	A	G	0.111	0.0113	0.525	0.60917	FALSE	FALSE	FALSE	ebi-a-GCST90018815	3	98972835	0.025	473683	0.652001	Cerebral aneurysm || id:ebi-a-GCST90018815	Cerebral aneurysm	Cerebral aneurysm || ||	TRUE	igd	98972835	0.02436	3374	3	5.425e-06	ebi-a-GCST90001470	|| id:ebi-a-GCST90001470	TRUE	reported	igd	2	TRUE	0.0061451	20.8494
rs56374915	A	G	A	G	-0.1835	0.072	0.1119	0.0737607	FALSE	FALSE	FALSE	ebi-a-GCST90018815	7	115086436	0.0505	473683	0.1541	Cerebral aneurysm || id:ebi-a-GCST90018815	Cerebral aneurysm	Cerebral aneurysm || ||	TRUE	igd	115086436	0.03892	3374	7	2.52802e-06	ebi-a-GCST90001470	|| id:ebi-a-GCST90001470	TRUE	reported	igd	2	TRUE	0.00669259	22.7195
rs61936377	C	T	C	T	0.1364	0.0613	0.2503	0.200541	FALSE	FALSE	FALSE	ebi-a-GCST90018815	12	63530291	0.0587	473683	0.2962	Cerebral aneurysm || id:ebi-a-GCST90018815	Cerebral aneurysm	Cerebral aneurysm || ||	TRUE	igd	63530291	0.02822	3374	12	1.39601e-06	ebi-a-GCST90001470	|| id:ebi-a-GCST90001470	TRUE	reported	igd	2	TRUE	0.00698244	23.7103
rs6535445	C	T	C	T	-0.2794	-0.0352	0.3435	0.311168	FALSE	FALSE	FALSE	ebi-a-GCST90018815	4	84151427	0.0251	473683	0.162	Cerebral aneurysm || id:ebi-a-GCST90018815	Cerebral aneurysm	Cerebral aneurysm || ||	TRUE	igd	84151427	0.02525	3374	4	5.62471e-28	ebi-a-GCST90001470	|| id:ebi-a-GCST90001470	TRUE	reported	igd	2	TRUE	0.0352082	123.055
rs7114664	C	T	C	T	0.1874	0.0119	0.1046	0.251792	FALSE	FALSE	FALSE	ebi-a-GCST90018815	11	22793001	0.0245	473683	0.6272	Cerebral aneurysm || id:ebi-a-GCST90018815	Cerebral aneurysm	Cerebral aneurysm || ||	TRUE	igd	22793001	0.0397	3374	11	2.44101e-06	ebi-a-GCST90001470	|| id:ebi-a-GCST90001470	TRUE	reported	igd	2	TRUE	0.00657836	22.3291
rs72716416	T	C	T	C	0.3081	-0.0098	0.0325	0.127465	FALSE	FALSE	FALSE	ebi-a-GCST90018815	8	131993230	0.0293	473683	0.7373	Cerebral aneurysm || id:ebi-a-GCST90018815	Cerebral aneurysm	Cerebral aneurysm || ||	TRUE	igd	131993230	0.06925	3374	8	8.87503e-06	ebi-a-GCST90001470	|| id:ebi-a-GCST90001470	TRUE	reported	igd	2	TRUE	0.00596963	20.2505
rs75472065	C	A	C	A	0.6561	-0.0104	0.007	0.006414	FALSE	FALSE	FALSE	ebi-a-GCST90018815	3	77076673	0.2323	473683	0.9644	Cerebral aneurysm || id:ebi-a-GCST90018815	Cerebral aneurysm	Cerebral aneurysm || ||	TRUE	igd	77076673	0.1466	3374	3	7.89696e-06	ebi-a-GCST90001470	|| id:ebi-a-GCST90001470	TRUE	reported	igd	2	TRUE	0.00598436	20.3007
rs9403901	A	G	A	G	-0.1501	-0.0316	0.1635	0.184014	FALSE	FALSE	FALSE	ebi-a-GCST90018815	6	148286133	0.0251	473683	0.2083	Cerebral aneurysm || id:ebi-a-GCST90018815	Cerebral aneurysm	Cerebral aneurysm || ||	TRUE	igd	148286133	0.03311	3374	6	5.98205e-06	ebi-a-GCST90001470	|| id:ebi-a-GCST90001470	TRUE	reported	igd	2	TRUE	0.00616276	20.9097
rs9502274	T	A	T	A	-0.1362	-0.007	0.2024	0.128046	FALSE	TRUE	FALSE	ebi-a-GCST90018815	6	566060	0.049	473683	0.887	Cerebral aneurysm || id:ebi-a-GCST90018815	Cerebral aneurysm	Cerebral aneurysm || ||	TRUE	igd	566060	0.03052	3374	6	8.36604e-06	ebi-a-GCST90001470	|| id:ebi-a-GCST90001470	TRUE	reported	igd	2	TRUE	0.00598935	20.3178
rs9900969	T	G	T	G	0.1321	0.014	0.2107	0.164278	FALSE	FALSE	FALSE	ebi-a-GCST90018815	17	76194489	0.0384	473683	0.716401	Cerebral aneurysm || id:ebi-a-GCST90018815	Cerebral aneurysm	Cerebral aneurysm || ||	TRUE	igd	76194489	0.02954	3374	17	8.00903e-06	ebi-a-GCST90001470	|| id:ebi-a-GCST90001470	TRUE	reported	igd	2	TRUE	0.0058042	19.686

## Sheet: Sup Table 4. CD25hi %CD4+
SNP	effect_allele.exposure	other_allele.exposure	effect_allele.outcome	other_allele.outcome	beta.exposure	beta.outcome	eaf.exposure	eaf.outcome	remove	palindromic	ambiguous	id.outcome	chr	pos	se.outcome	samplesize.outcome	pval.outcome	outcome	originalname.outcome	outcome.deprecated	mr_keep.outcome	data_source.outcome	se.exposure	samplesize.exposure	pval.exposure	pos.exposure	chr.exposure	id.exposure	exposure	mr_keep.exposure	pval_origin.exposure	data_source.exposure	action	mr_keep	R2	F
rs11221698	T	C	T	C	-0.1372	0.0465	0.2104	0.152845	FALSE	FALSE	FALSE	ebi-a-GCST90018815	11	129253988	0.0378	473683	0.2182	Cerebral aneurysm || id:ebi-a-GCST90018815	Cerebral aneurysm	Cerebral aneurysm || ||	TRUE	igd	0.03098	3437	9.7389e-06	129253988	11	ebi-a-GCST90001505	|| id:ebi-a-GCST90001505	TRUE	reported	igd	2	TRUE	0.00625448	21.6194
rs114400243	A	T	A	T	-0.4481	0.238	0.0198	0.0158677	FALSE	TRUE	FALSE	ebi-a-GCST90018815	9	11577096	0.3225	473683	0.4605	Cerebral aneurysm || id:ebi-a-GCST90018815	Cerebral aneurysm	Cerebral aneurysm || ||	TRUE	igd	0.09544	3437	2.76001e-06	11577096	9	ebi-a-GCST90001505	|| id:ebi-a-GCST90001505	TRUE	reported	igd	2	TRUE	0.00779399	26.9827
rs115815681	A	C	A	C	-0.5788	0.4642	0.0132	0.01158	FALSE	FALSE	FALSE	ebi-a-GCST90018815	1	149047683	0.3486	473683	0.183	Cerebral aneurysm || id:ebi-a-GCST90018815	Cerebral aneurysm	Cerebral aneurysm || ||	TRUE	igd	0.12	3437	1.45999e-06	149047683	1	ebi-a-GCST90001505	|| id:ebi-a-GCST90001505	TRUE	reported	igd	2	TRUE	0.00872751	30.2429
rs11603619	A	G	A	G	-0.476	0.0896	0.0159	0.0159511	FALSE	FALSE	FALSE	ebi-a-GCST90018815	11	12094804	0.2298	473683	0.696599	Cerebral aneurysm || id:ebi-a-GCST90018815	Cerebral aneurysm	Cerebral aneurysm || ||	TRUE	igd	0.09847	3437	1.39901e-06	12094804	11	ebi-a-GCST90001505	|| id:ebi-a-GCST90001505	TRUE	reported	igd	2	TRUE	0.00709056	24.53
rs116928928	C	T	C	T	-0.2994	-0.0037	0.0407	0.0112735	FALSE	FALSE	FALSE	ebi-a-GCST90018815	11	32030595	0.2275	473683	0.9869	Cerebral aneurysm || id:ebi-a-GCST90018815	Cerebral aneurysm	Cerebral aneurysm || ||	TRUE	igd	0.06501	3437	4.27396e-06	32030595	11	ebi-a-GCST90001505	|| id:ebi-a-GCST90001505	TRUE	reported	igd	2	TRUE	0.00699975	24.2136
rs117614870	T	C	T	C	0.64	0.4031	0.0084	0.0133289	FALSE	FALSE	FALSE	ebi-a-GCST90018815	17	63857170	0.2329	473683	0.0834891	Cerebral aneurysm || id:ebi-a-GCST90018815	Cerebral aneurysm	Cerebral aneurysm || ||	TRUE	igd	0.1411	3437	5.94895e-06	63857170	17	ebi-a-GCST90001505	|| id:ebi-a-GCST90001505	TRUE	reported	igd	2	TRUE	0.00682348	23.5997
rs117760133	T	G	T	G	0.2309	0.156	0.07	0.0257031	FALSE	FALSE	FALSE	ebi-a-GCST90018815	8	129187397	0.1765	473683	0.3769	Cerebral aneurysm || id:ebi-a-GCST90018815	Cerebral aneurysm	Cerebral aneurysm || ||	TRUE	igd	0.04892	3437	2.452e-06	129187397	8	ebi-a-GCST90001505	|| id:ebi-a-GCST90001505	TRUE	reported	igd	2	TRUE	0.00694159	24.011
rs12458491	T	A	T	A	0.4545	0.0374	0.0188	0.0878449	FALSE	TRUE	FALSE	ebi-a-GCST90018815	18	35307820	0.0741	473683	0.6136	Cerebral aneurysm || id:ebi-a-GCST90018815	Cerebral aneurysm	Cerebral aneurysm || ||	TRUE	igd	0.09235	3437	9.02298e-07	35307820	18	ebi-a-GCST90001505	|| id:ebi-a-GCST90001505	TRUE	reported	igd	2	TRUE	0.00762102	26.3792
rs12819777	A	G	A	G	0.1524	-0.0012	0.2227	0.240445	FALSE	FALSE	FALSE	ebi-a-GCST90018815	12	39382086	0.0509	473683	0.9814	Cerebral aneurysm || id:ebi-a-GCST90018815	Cerebral aneurysm	Cerebral aneurysm || ||	TRUE	igd	0.03338	3437	5.16999e-06	39382086	12	ebi-a-GCST90001505	|| id:ebi-a-GCST90001505	TRUE	reported	igd	2	TRUE	0.00804098	27.8447
rs140078626	G	C	G	C	0.206	-0.0125	0.0845	0.0504915	FALSE	TRUE	FALSE	ebi-a-GCST90018815	16	28651774	0.123	473683	0.9193	Cerebral aneurysm || id:ebi-a-GCST90018815	Cerebral aneurysm	Cerebral aneurysm || ||	TRUE	igd	0.04614	3437	8.25506e-06	28651774	16	ebi-a-GCST90001505	|| id:ebi-a-GCST90001505	TRUE	reported	igd	2	TRUE	0.00656568	22.7022
rs140655813	T	C	T	C	-0.4015	-0.0631	0.0207	0.0125941	FALSE	FALSE	FALSE	ebi-a-GCST90018815	1	163746986	0.2075	473683	0.7611	Cerebral aneurysm || id:ebi-a-GCST90018815	Cerebral aneurysm	Cerebral aneurysm || ||	TRUE	igd	0.08763	3437	4.77002e-06	163746986	1	ebi-a-GCST90001505	|| id:ebi-a-GCST90001505	TRUE	reported	igd	2	TRUE	0.00653563	22.5976
rs181741769	C	T	C	T	1.191	-0.105	0.002	0.0189917	FALSE	FALSE	FALSE	ebi-a-GCST90018815	1	26999658	0.1521	473683	0.4899	Cerebral aneurysm || id:ebi-a-GCST90018815	Cerebral aneurysm	Cerebral aneurysm || ||	TRUE	igd	0.2683	3437	9.3821e-06	26999658	1	ebi-a-GCST90001505	|| id:ebi-a-GCST90001505	TRUE	reported	igd	2	TRUE	0.00566258	19.5617
rs2448157	C	T	C	T	-0.1867	-0.007	0.9024	0.79442	FALSE	FALSE	FALSE	ebi-a-GCST90018815	8	98470579	0.0249	473683	0.778999	Cerebral aneurysm || id:ebi-a-GCST90018815	Cerebral aneurysm	Cerebral aneurysm || ||	TRUE	igd	0.04212	3437	9.56996e-06	98470579	8	ebi-a-GCST90001505	|| id:ebi-a-GCST90001505	TRUE	reported	igd	2	TRUE	0.00613999	21.2212
rs3732449	T	C	T	C	0.1359	0.0143	0.2112	0.23712	FALSE	FALSE	FALSE	ebi-a-GCST90018815	3	170198898	0.0246	473683	0.5613	Cerebral aneurysm || id:ebi-a-GCST90018815	Cerebral aneurysm	Cerebral aneurysm || ||	TRUE	igd	0.03044	3437	8.25201e-06	170198898	3	ebi-a-GCST90001505	|| id:ebi-a-GCST90001505	TRUE	reported	igd	2	TRUE	0.00615361	21.2685
rs419099	G	A	G	A	-0.1308	0.008	0.2912	0.436094	FALSE	FALSE	FALSE	ebi-a-GCST90018815	5	102089442	0.023	473683	0.729201	Cerebral aneurysm || id:ebi-a-GCST90018815	Cerebral aneurysm	Cerebral aneurysm || ||	TRUE	igd	0.02947	3437	9.36893e-06	102089442	5	ebi-a-GCST90001505	|| id:ebi-a-GCST90001505	TRUE	reported	igd	2	TRUE	0.00706253	24.4324
rs537403506	A	G	A	G	0.3244	-0.0728	0.0317	0.00718477	FALSE	FALSE	FALSE	ebi-a-GCST90018815	12	69385641	0.3601	473683	0.8397	Cerebral aneurysm || id:ebi-a-GCST90018815	Cerebral aneurysm	Cerebral aneurysm || ||	TRUE	igd	0.07235	3437	7.56606e-06	69385641	12	ebi-a-GCST90001505	|| id:ebi-a-GCST90001505	TRUE	reported	igd	2	TRUE	0.00646042	22.3358
rs56107686	T	C	T	C	0.2161	-0.0455	0.0772	0.0663038	FALSE	FALSE	FALSE	ebi-a-GCST90018815	3	189510063	0.1024	473683	0.656999	Cerebral aneurysm || id:ebi-a-GCST90018815	Cerebral aneurysm	Cerebral aneurysm || ||	TRUE	igd	0.04799	3437	6.948e-06	189510063	3	ebi-a-GCST90001505	|| id:ebi-a-GCST90001505	TRUE	reported	igd	2	TRUE	0.00665372	23.0086
rs6131700	C	G	C	G	-0.335	-0.0525	0.031	0.107357	FALSE	TRUE	FALSE	ebi-a-GCST90018815	20	15742230	0.0271	473683	0.0522998	Cerebral aneurysm || id:ebi-a-GCST90018815	Cerebral aneurysm	Cerebral aneurysm || ||	TRUE	igd	0.07411	3437	6.38102e-06	15742230	20	ebi-a-GCST90001505	|| id:ebi-a-GCST90001505	TRUE	reported	igd	2	TRUE	0.00674225	23.3168
rs61839660	T	C	T	C	0.592	0.1354	0.0543	0.0835225	FALSE	FALSE	FALSE	ebi-a-GCST90018815	10	6094697	0.0952	473683	0.1548	Cerebral aneurysm || id:ebi-a-GCST90018815	Cerebral aneurysm	Cerebral aneurysm || ||	TRUE	igd	0.05509	3437	1.63682e-26	6094697	10	ebi-a-GCST90001505	|| id:ebi-a-GCST90001505	TRUE	reported	igd	2	TRUE	0.0359937	128.255
rs71479760	A	C	A	C	-0.1358	-0.0028	0.3695	0.127204	FALSE	FALSE	FALSE	ebi-a-GCST90018815	10	6183872	0.0568	473683	0.9613	Cerebral aneurysm || id:ebi-a-GCST90018815	Cerebral aneurysm	Cerebral aneurysm || ||	TRUE	igd	0.02644	3437	2.96797e-07	6183872	10	ebi-a-GCST90001505	|| id:ebi-a-GCST90001505	TRUE	reported	igd	2	TRUE	0.00859269	29.7717
rs7305147	C	T	C	T	0.176	-0.0368	0.8718	0.843868	FALSE	FALSE	FALSE	ebi-a-GCST90018815	12	23524261	0.0416	473683	0.376	Cerebral aneurysm || id:ebi-a-GCST90018815	Cerebral aneurysm	Cerebral aneurysm || ||	TRUE	igd	0.03798	3437	3.74197e-06	23524261	12	ebi-a-GCST90001505	|| id:ebi-a-GCST90001505	TRUE	reported	igd	2	TRUE	0.00692405	23.9499
rs74553250	T	C	T	C	-0.1839	-0.1744	0.1135	0.0219054	FALSE	FALSE	FALSE	ebi-a-GCST90018815	17	40063525	0.192	473683	0.3638	Cerebral aneurysm || id:ebi-a-GCST90018815	Cerebral aneurysm	Cerebral aneurysm || ||	TRUE	igd	0.04016	3437	4.853e-06	40063525	17	ebi-a-GCST90001505	|| id:ebi-a-GCST90001505	TRUE	reported	igd	2	TRUE	0.00680563	23.5375
rs7831142	A	G	A	G	0.1491	-0.0047	0.1852	0.262875	FALSE	FALSE	FALSE	ebi-a-GCST90018815	8	1673599	0.0255	473683	0.8551	Cerebral aneurysm || id:ebi-a-GCST90018815	Cerebral aneurysm	Cerebral aneurysm || ||	TRUE	igd	0.03212	3437	3.596e-06	1673599	8	ebi-a-GCST90001505	|| id:ebi-a-GCST90001505	TRUE	reported	igd	2	TRUE	0.0067093	23.2021
rs79327855	T	C	T	C	-1.787	-0.4989	0.0009	0.0122329	FALSE	FALSE	FALSE	ebi-a-GCST90018815	3	144158111	0.2223	473683	0.0248102	Cerebral aneurysm || id:ebi-a-GCST90018815	Cerebral aneurysm	Cerebral aneurysm || ||	TRUE	igd	0.3883	3437	4.30398e-06	144158111	3	ebi-a-GCST90001505	|| id:ebi-a-GCST90001505	TRUE	reported	igd	2	TRUE	0.00574289	19.8408
rs80266752	C	G	C	G	0.3302	-0.1449	0.0368	0.0105779	FALSE	TRUE	FALSE	ebi-a-GCST90018815	20	52010540	0.1905	473683	0.4468	Cerebral aneurysm || id:ebi-a-GCST90018815	Cerebral aneurysm	Cerebral aneurysm || ||	TRUE	igd	0.06621	3437	6.422e-07	52010540	20	ebi-a-GCST90001505	|| id:ebi-a-GCST90001505	TRUE	reported	igd	2	TRUE	0.00772945	26.7575
rs9268791	C	T	C	T	-0.157	-0.0321	0.7472	0.621797	FALSE	FALSE	FALSE	ebi-a-GCST90018815	6	32421073	0.025	473683	0.1998	Cerebral aneurysm || id:ebi-a-GCST90018815	Cerebral aneurysm	Cerebral aneurysm || ||	TRUE	igd	0.03295	3437	1.95398e-06	32421073	6	ebi-a-GCST90001505	|| id:ebi-a-GCST90001505	TRUE	reported	igd	2	TRUE	0.00931201	32.2874

## Sheet: Sup Table 5. HLA DR+ CD14  AC
SNP	effect_allele.exposure	other_allele.exposure	effect_allele.outcome	other_allele.outcome	beta.exposure	beta.outcome	eaf.exposure	eaf.outcome	remove	palindromic	ambiguous	id.outcome	chr	pos	se.outcome	samplesize.outcome	pval.outcome	outcome	originalname.outcome	outcome.deprecated	mr_keep.outcome	data_source.outcome	se.exposure	chr.exposure	pos.exposure	samplesize.exposure	pval.exposure	id.exposure	exposure	mr_keep.exposure	pval_origin.exposure	data_source.exposure	action	mr_keep	R2	F
rs10740011	T	G	T	G	-0.1489	0.0017	0.4594	0.556105	FALSE	FALSE	FALSE	ebi-a-GCST90018815	10	61890937	0.0474	473683	0.9708	Cerebral aneurysm || id:ebi-a-GCST90018815	Cerebral aneurysm	Cerebral aneurysm || ||	TRUE	igd	0.03282	10	61890937	1858	6.05703e-06	ebi-a-GCST90001518	|| id:ebi-a-GCST90001518	TRUE	reported	igd	2	TRUE	0.0110125	20.6668
rs115418145	T	G	T	G	3.845	0.1363	0.0005	0.00881539	FALSE	FALSE	FALSE	ebi-a-GCST90018815	4	130012204	0.2411	473683	0.5718	Cerebral aneurysm || id:ebi-a-GCST90018815	Cerebral aneurysm	Cerebral aneurysm || ||	TRUE	igd	0.8059	4	130012204	1858	1.97201e-06	ebi-a-GCST90001518	|| id:ebi-a-GCST90001518	TRUE	reported	igd	2	TRUE	0.0147766	27.8368
rs117019089	T	G	T	G	3.21	0.3101	0.0005	0.0237787	FALSE	FALSE	FALSE	ebi-a-GCST90018815	16	69342268	0.1645	473683	0.0593895	Cerebral aneurysm || id:ebi-a-GCST90018815	Cerebral aneurysm	Cerebral aneurysm || ||	TRUE	igd	0.6755	16	69342268	1858	2.173e-06	ebi-a-GCST90001518	|| id:ebi-a-GCST90001518	TRUE	reported	igd	2	TRUE	0.0102989	19.3138
rs117032925	A	C	A	C	3.028	0.195	0.0005	0.0180394	FALSE	FALSE	FALSE	ebi-a-GCST90018815	10	103744374	0.1852	473683	0.2924	Cerebral aneurysm || id:ebi-a-GCST90018815	Cerebral aneurysm	Cerebral aneurysm || ||	TRUE	igd	0.6827	10	103744374	1858	9.74294e-06	ebi-a-GCST90001518	|| id:ebi-a-GCST90001518	TRUE	reported	igd	2	TRUE	0.0091642	17.1661
rs117306448	G	T	G	T	-1.887	-0.1495	0.0013	0.0192635	FALSE	FALSE	FALSE	ebi-a-GCST90018815	17	68540131	0.1655	473683	0.3663	Cerebral aneurysm || id:ebi-a-GCST90018815	Cerebral aneurysm	Cerebral aneurysm || ||	TRUE	igd	0.4215	17	68540131	1858	8.03804e-06	ebi-a-GCST90001518	|| id:ebi-a-GCST90001518	TRUE	reported	igd	2	TRUE	0.00924596	17.3207
rs13334605	G	C	G	C	0.1663	0.0119	0.6631	0.638961	FALSE	TRUE	FALSE	ebi-a-GCST90018815	16	8615510	0.0247	473683	0.631499	Cerebral aneurysm || id:ebi-a-GCST90018815	Cerebral aneurysm	Cerebral aneurysm || ||	TRUE	igd	0.03526	16	8615510	1858	2.58101e-06	ebi-a-GCST90001518	|| id:ebi-a-GCST90001518	TRUE	reported	igd	2	TRUE	0.0123565	23.2205
rs138272175	T	C	T	C	0.4332	0.1008	0.0355	0.028347	FALSE	FALSE	FALSE	ebi-a-GCST90018815	9	945397	0.1393	473683	0.4693	Cerebral aneurysm || id:ebi-a-GCST90018815	Cerebral aneurysm	Cerebral aneurysm || ||	TRUE	igd	0.0905	9	945397	1858	1.826e-06	ebi-a-GCST90001518	|| id:ebi-a-GCST90001518	TRUE	reported	igd	2	TRUE	0.012851	24.162
rs143612223	T	A	T	A	3.174	0.0074	0.0005	0.00629101	FALSE	TRUE	FALSE	ebi-a-GCST90018815	10	112429560	0.238	473683	0.9753	Cerebral aneurysm || id:ebi-a-GCST90018815	Cerebral aneurysm	Cerebral aneurysm || ||	TRUE	igd	0.6763	10	112429560	1858	2.89201e-06	ebi-a-GCST90001518	|| id:ebi-a-GCST90001518	TRUE	reported	igd	2	TRUE	0.0100692	18.8786
rs144410606	G	T	G	T	2.149	0.2537	0.0011	0.00823095	FALSE	FALSE	FALSE	ebi-a-GCST90018815	1	187381911	0.3227	473683	0.4318	Cerebral aneurysm || id:ebi-a-GCST90018815	Cerebral aneurysm	Cerebral aneurysm || ||	TRUE	igd	0.479	1	187381911	1858	7.69697e-06	ebi-a-GCST90001518	|| id:ebi-a-GCST90001518	TRUE	reported	igd	2	TRUE	0.0101489	19.0294
rs144437325	A	G	A	G	-1.602	-0.5505	0.0022	0.0112811	FALSE	FALSE	FALSE	ebi-a-GCST90018815	13	52130641	0.248	473683	0.0264302	Cerebral aneurysm || id:ebi-a-GCST90018815	Cerebral aneurysm	Cerebral aneurysm || ||	TRUE	igd	0.3513	13	52130641	1858	5.44102e-06	ebi-a-GCST90001518	|| id:ebi-a-GCST90001518	TRUE	reported	igd	2	TRUE	0.0112673	21.1505
rs150886675	A	G	A	G	-1.134	-0.0653	0.004	0.00797803	FALSE	FALSE	FALSE	ebi-a-GCST90018815	2	227300526	0.2272	473683	0.773701	Cerebral aneurysm || id:ebi-a-GCST90018815	Cerebral aneurysm	Cerebral aneurysm || ||	TRUE	igd	0.2481	2	227300526	1858	5.19302e-06	ebi-a-GCST90001518	|| id:ebi-a-GCST90001518	TRUE	reported	igd	2	TRUE	0.0102465	19.2144
rs16988845	A	C	A	C	0.1559	-0.0308	0.5326	0.259281	FALSE	FALSE	FALSE	ebi-a-GCST90018815	19	51549527	0.0549	473683	0.575	Cerebral aneurysm || id:ebi-a-GCST90018815	Cerebral aneurysm	Cerebral aneurysm || ||	TRUE	igd	0.03326	19	51549527	1858	2.97502e-06	ebi-a-GCST90001518	|| id:ebi-a-GCST90001518	TRUE	reported	igd	2	TRUE	0.0121007	22.7341
rs17046269	C	G	C	G	0.307	0.0298	0.0649	0.185215	FALSE	TRUE	FALSE	ebi-a-GCST90018815	2	54973519	0.0249	473683	0.2325	Cerebral aneurysm || id:ebi-a-GCST90018815	Cerebral aneurysm	Cerebral aneurysm || ||	TRUE	igd	0.06828	2	54973519	1858	7.377e-06	ebi-a-GCST90001518	|| id:ebi-a-GCST90001518	TRUE	reported	igd	2	TRUE	0.0114396	21.4775
rs182908654	C	T	C	T	-2.363	0.0245	0.0019	0.0153951	FALSE	FALSE	FALSE	ebi-a-GCST90018815	7	141084101	0.1651	473683	0.882	Cerebral aneurysm || id:ebi-a-GCST90018815	Cerebral aneurysm	Cerebral aneurysm || ||	TRUE	igd	0.4476	7	141084101	1858	1.447e-07	ebi-a-GCST90001518	|| id:ebi-a-GCST90001518	TRUE	reported	igd	2	TRUE	0.021178	40.1568
rs1902950	C	G	C	G	0.4261	-0.2305	0.0293	0.0141979	FALSE	TRUE	FALSE	ebi-a-GCST90018815	5	162397650	0.2514	473683	0.3592	Cerebral aneurysm || id:ebi-a-GCST90018815	Cerebral aneurysm	Cerebral aneurysm || ||	TRUE	igd	0.09616	5	162397650	1858	9.94489e-06	ebi-a-GCST90001518	|| id:ebi-a-GCST90001518	TRUE	reported	igd	2	TRUE	0.0103277	19.3683
rs2703989	T	C	T	C	0.7944	-0.1452	0.0105	0.0115403	FALSE	FALSE	FALSE	ebi-a-GCST90018815	1	90495703	0.2521	473683	0.5645	Cerebral aneurysm || id:ebi-a-GCST90018815	Cerebral aneurysm	Cerebral aneurysm || ||	TRUE	igd	0.1623	1	90495703	1858	1.06299e-06	ebi-a-GCST90001518	|| id:ebi-a-GCST90001518	TRUE	reported	igd	2	TRUE	0.0131133	24.6618
rs34908874	G	A	G	A	0.7	-0.0901	0.01	0.065749	FALSE	FALSE	FALSE	ebi-a-GCST90018815	6	19571542	0.0963	473683	0.3495	Cerebral aneurysm || id:ebi-a-GCST90018815	Cerebral aneurysm	Cerebral aneurysm || ||	TRUE	igd	0.1575	6	19571542	1858	9.2809e-06	ebi-a-GCST90001518	|| id:ebi-a-GCST90001518	TRUE	reported	igd	2	TRUE	0.009702	18.1833
rs35248101	C	A	C	A	2.986	0.2784	0.0005	0.0254937	FALSE	FALSE	FALSE	ebi-a-GCST90018815	10	13171617	0.1499	473683	0.0631801	Cerebral aneurysm || id:ebi-a-GCST90018815	Cerebral aneurysm	Cerebral aneurysm || ||	TRUE	igd	0.6591	10	13171617	1858	6.23606e-06	ebi-a-GCST90001518	|| id:ebi-a-GCST90001518	TRUE	reported	igd	2	TRUE	0.00891174	16.6889
rs3865444	A	C	A	C	-0.3767	-0.0182	0.2131	0.301595	FALSE	FALSE	FALSE	ebi-a-GCST90018815	19	51727962	0.0273	473683	0.5039	Cerebral aneurysm || id:ebi-a-GCST90018815	Cerebral aneurysm	Cerebral aneurysm || ||	TRUE	igd	0.03917	19	51727962	1858	2.12618e-21	ebi-a-GCST90001518	|| id:ebi-a-GCST90001518	TRUE	reported	igd	2	TRUE	0.0475909	92.7425
rs4020134	G	A	G	A	-0.1615	-0.0051	0.6284	0.704365	FALSE	FALSE	FALSE	ebi-a-GCST90018815	14	78420741	0.0286	473683	0.8587	Cerebral aneurysm || id:ebi-a-GCST90018815	Cerebral aneurysm	Cerebral aneurysm || ||	TRUE	igd	0.03468	14	78420741	1858	3.425e-06	ebi-a-GCST90001518	|| id:ebi-a-GCST90001518	TRUE	reported	igd	2	TRUE	0.0121811	22.8869
rs4357922	G	A	G	A	0.1822	-0.0222	0.7734	0.764847	FALSE	FALSE	FALSE	ebi-a-GCST90018815	15	97966655	0.0262	473683	0.3957	Cerebral aneurysm || id:ebi-a-GCST90018815	Cerebral aneurysm	Cerebral aneurysm || ||	TRUE	igd	0.04021	15	97966655	1858	6.23304e-06	ebi-a-GCST90001518	|| id:ebi-a-GCST90001518	TRUE	reported	igd	2	TRUE	0.0116357	21.85
rs4733718	T	A	T	A	-0.1477	0.0205	0.4233	0.436826	FALSE	TRUE	TRUE	ebi-a-GCST90018815	8	130647103	0.023	473683	0.3715	Cerebral aneurysm || id:ebi-a-GCST90018815	Cerebral aneurysm	Cerebral aneurysm || ||	TRUE	igd	0.03324	8	130647103	1858	9.39399e-06	ebi-a-GCST90001518	|| id:ebi-a-GCST90001518	TRUE	reported	igd	2	FALSE	0.010651	19.981
rs5020267	G	A	G	A	0.2171	-0.0079	0.1453	0.152311	FALSE	FALSE	FALSE	ebi-a-GCST90018815	2	147077389	0.0441	473683	0.8578	Cerebral aneurysm || id:ebi-a-GCST90018815	Cerebral aneurysm	Cerebral aneurysm || ||	TRUE	igd	0.04709	2	147077389	1858	4.29101e-06	ebi-a-GCST90001518	|| id:ebi-a-GCST90001518	TRUE	reported	igd	2	TRUE	0.0117066	21.9847
rs505806	A	G	A	G	0.1855	0.0049	0.2672	0.363311	FALSE	FALSE	FALSE	ebi-a-GCST90018815	5	29036851	0.03	473683	0.8704	Cerebral aneurysm || id:ebi-a-GCST90018815	Cerebral aneurysm	Cerebral aneurysm || ||	TRUE	igd	0.03836	5	29036851	1858	1.42899e-06	ebi-a-GCST90001518	|| id:ebi-a-GCST90001518	TRUE	reported	igd	2	TRUE	0.0134753	25.3519
rs57812633	G	A	G	A	0.2146	0.0825	0.152	0.0651503	FALSE	FALSE	FALSE	ebi-a-GCST90018815	16	5690721	0.0872	473683	0.3439	Cerebral aneurysm || id:ebi-a-GCST90018815	Cerebral aneurysm	Cerebral aneurysm || ||	TRUE	igd	0.04524	16	5690721	1858	2.25398e-06	ebi-a-GCST90001518	|| id:ebi-a-GCST90001518	TRUE	reported	igd	2	TRUE	0.0118721	22.2994
rs61916496	T	A	T	A	0.2063	-0.0931	0.1674	0.164036	FALSE	TRUE	FALSE	ebi-a-GCST90018815	11	101684475	0.0646	473683	0.1497	Cerebral aneurysm || id:ebi-a-GCST90018815	Cerebral aneurysm	Cerebral aneurysm || ||	TRUE	igd	0.04447	11	101684475	1858	3.76504e-06	ebi-a-GCST90001518	|| id:ebi-a-GCST90001518	TRUE	reported	igd	2	TRUE	0.0118637	22.2834
rs6858113	A	G	A	G	0.1616	0.0216	0.3388	0.451921	FALSE	FALSE	FALSE	ebi-a-GCST90018815	4	27713713	0.0245	473683	0.3776	Cerebral aneurysm || id:ebi-a-GCST90018815	Cerebral aneurysm	Cerebral aneurysm || ||	TRUE	igd	0.03485	4	27713713	1858	3.76504e-06	ebi-a-GCST90001518	|| id:ebi-a-GCST90001518	TRUE	reported	igd	2	TRUE	0.0117001	21.9724
rs75873877	C	T	C	T	0.3336	-0.1226	0.0603	0.0354271	FALSE	FALSE	FALSE	ebi-a-GCST90018815	10	89722783	0.1147	473683	0.2848	Cerebral aneurysm || id:ebi-a-GCST90018815	Cerebral aneurysm	Cerebral aneurysm || ||	TRUE	igd	0.07025	10	89722783	1858	2.201e-06	ebi-a-GCST90001518	|| id:ebi-a-GCST90001518	TRUE	reported	igd	2	TRUE	0.0126121	23.7071
rs77906933	G	A	G	A	1.56	0.15	0.0022	0.0259916	FALSE	FALSE	FALSE	ebi-a-GCST90018815	6	125326624	0.1183	473683	0.2048	Cerebral aneurysm || id:ebi-a-GCST90018815	Cerebral aneurysm	Cerebral aneurysm || ||	TRUE	igd	0.3396	6	125326624	1858	4.65897e-06	ebi-a-GCST90001518	|| id:ebi-a-GCST90001518	TRUE	reported	igd	2	TRUE	0.0106843	20.0442
rs9990730	C	A	C	A	-0.172	0.0082	0.6983	0.816145	FALSE	FALSE	FALSE	ebi-a-GCST90018815	4	183610911	0.0325	473683	0.7998	Cerebral aneurysm || id:ebi-a-GCST90018815	Cerebral aneurysm	Cerebral aneurysm || ||	TRUE	igd	0.03553	4	183610911	1858	1.40501e-06	ebi-a-GCST90001518	|| id:ebi-a-GCST90001518	TRUE	reported	igd	2	TRUE	0.0124653	23.4277

## Sheet: Sup Table 6. Naive CD4+ %CD4+
SNP	effect_allele.exposure	other_allele.exposure	effect_allele.outcome	other_allele.outcome	beta.exposure	beta.outcome	eaf.exposure	eaf.outcome	remove	palindromic	ambiguous	id.outcome	chr	pos	se.outcome	samplesize.outcome	pval.outcome	outcome	originalname.outcome	outcome.deprecated	mr_keep.outcome	data_source.outcome	chr.exposure	samplesize.exposure	se.exposure	pos.exposure	pval.exposure	id.exposure	exposure	mr_keep.exposure	pval_origin.exposure	data_source.exposure	action	mr_keep	R2	F
rs11124653	A	C	A	C	-0.1137	-0.0109	0.5909	0.621455	FALSE	FALSE	FALSE	ebi-a-GCST90018815	2	39112166	0.0245	473683	0.656999	Cerebral aneurysm || id:ebi-a-GCST90018815	Cerebral aneurysm	Cerebral aneurysm || ||	TRUE	igd	2	3427	0.0239	39112166	2.04498e-06	ebi-a-GCST90001541	|| id:ebi-a-GCST90001541	TRUE	reported	igd	2	TRUE	0.00625021	21.5416
rs113243185	C	G	C	G	-0.2104	0.0434	0.1996	0.117489	FALSE	TRUE	FALSE	ebi-a-GCST90018815	6	32585071	0.0325	473683	0.1824	Cerebral aneurysm || id:ebi-a-GCST90018815	Cerebral aneurysm	Cerebral aneurysm || ||	TRUE	igd	6	3427	0.03639	32585071	8.06102e-09	ebi-a-GCST90001541	|| id:ebi-a-GCST90001541	TRUE	reported	igd	2	TRUE	0.0141445	49.1401
rs113763504	A	G	A	G	-0.6472	-0.1158	0.0061	0.0231981	FALSE	FALSE	FALSE	ebi-a-GCST90018815	10	81110536	0.1489	473683	0.4369	Cerebral aneurysm || id:ebi-a-GCST90018815	Cerebral aneurysm	Cerebral aneurysm || ||	TRUE	igd	10	3427	0.1447	81110536	8.03896e-06	ebi-a-GCST90001541	|| id:ebi-a-GCST90001541	TRUE	reported	igd	2	TRUE	0.00507902	17.4844
rs114825362	C	G	C	G	0.4343	0.4419	0.0201	0.00841677	FALSE	TRUE	FALSE	ebi-a-GCST90018815	1	101526164	0.2746	473683	0.1076	Cerebral aneurysm || id:ebi-a-GCST90018815	Cerebral aneurysm	Cerebral aneurysm || ||	TRUE	igd	1	3427	0.08333	101526164	1.98399e-07	ebi-a-GCST90001541	|| id:ebi-a-GCST90001541	TRUE	reported	igd	2	TRUE	0.00742998	25.6382
rs11579717	A	G	A	G	0.8342	0.1079	0.0044	0.0553232	FALSE	FALSE	FALSE	ebi-a-GCST90018815	1	199999121	0.0962	473683	0.262	Cerebral aneurysm || id:ebi-a-GCST90018815	Cerebral aneurysm	Cerebral aneurysm || ||	TRUE	igd	1	3427	0.1723	199999121	1.33401e-06	ebi-a-GCST90001541	|| id:ebi-a-GCST90001541	TRUE	reported	igd	2	TRUE	0.00609688	21.0099
rs11652705	G	A	G	A	-0.1384	0.0437	0.1707	0.334038	FALSE	FALSE	FALSE	ebi-a-GCST90018815	17	41761741	0.0235	473683	0.0631306	Cerebral aneurysm || id:ebi-a-GCST90018815	Cerebral aneurysm	Cerebral aneurysm || ||	TRUE	igd	17	3427	0.03087	41761741	7.63906e-06	ebi-a-GCST90001541	|| id:ebi-a-GCST90001541	TRUE	reported	igd	2	TRUE	0.0054231	18.6754
rs11716653	C	G	C	G	0.1061	0.0143	0.3843	0.303013	FALSE	TRUE	FALSE	ebi-a-GCST90018815	3	174932703	0.0275	473683	0.604301	Cerebral aneurysm || id:ebi-a-GCST90018815	Cerebral aneurysm	Cerebral aneurysm || ||	TRUE	igd	3	3427	0.02387	174932703	9.01903e-06	ebi-a-GCST90001541	|| id:ebi-a-GCST90001541	TRUE	reported	igd	2	TRUE	0.00532722	18.3434
rs117262034	T	G	T	G	0.3785	0.0823	0.0212	0.0199988	FALSE	FALSE	FALSE	ebi-a-GCST90018815	22	19597257	0.0856	473683	0.3364	Cerebral aneurysm || id:ebi-a-GCST90018815	Cerebral aneurysm	Cerebral aneurysm || ||	TRUE	igd	22	3427	0.08375	19597257	6.39499e-06	ebi-a-GCST90001541	|| id:ebi-a-GCST90001541	TRUE	reported	igd	2	TRUE	0.00594554	20.4853
rs12121018	A	G	A	G	0.141	-0.121	0.1882	0.071739	FALSE	FALSE	FALSE	ebi-a-GCST90018815	1	94176595	0.0958	473683	0.2066	Cerebral aneurysm || id:ebi-a-GCST90018815	Cerebral aneurysm	Cerebral aneurysm || ||	TRUE	igd	1	3427	0.03063	94176595	4.30596e-06	ebi-a-GCST90001541	|| id:ebi-a-GCST90001541	TRUE	reported	igd	2	TRUE	0.00607487	20.9336
rs12607959	G	C	G	C	-0.286	-0.0574	0.0341	0.0854043	FALSE	TRUE	FALSE	ebi-a-GCST90018815	18	65226341	0.034	473683	0.0915103	Cerebral aneurysm || id:ebi-a-GCST90018815	Cerebral aneurysm	Cerebral aneurysm || ||	TRUE	igd	18	3427	0.06446	65226341	9.378e-06	ebi-a-GCST90001541	|| id:ebi-a-GCST90001541	TRUE	reported	igd	2	TRUE	0.00538826	18.5548
rs12712610	G	A	G	A	0.1457	-0.0153	0.2969	0.254908	FALSE	FALSE	FALSE	ebi-a-GCST90018815	2	38897249	0.0247	473683	0.5364	Cerebral aneurysm || id:ebi-a-GCST90018815	Cerebral aneurysm	Cerebral aneurysm || ||	TRUE	igd	2	3427	0.02548	38897249	1.17501e-08	ebi-a-GCST90001541	|| id:ebi-a-GCST90001541	TRUE	reported	igd	2	TRUE	0.00886291	30.6269
rs140125890	C	G	C	G	0.6384	0.0069	0.0071	0.0210144	FALSE	TRUE	FALSE	ebi-a-GCST90018815	4	40884597	0.146	473683	0.9622	Cerebral aneurysm || id:ebi-a-GCST90018815	Cerebral aneurysm	Cerebral aneurysm || ||	TRUE	igd	4	3427	0.132	40884597	1.38701e-06	ebi-a-GCST90001541	|| id:ebi-a-GCST90001541	TRUE	reported	igd	2	TRUE	0.00574619	19.7944
rs146180953	T	C	T	C	0.1185	0.0456	0.2526	0.361173	FALSE	FALSE	FALSE	ebi-a-GCST90018815	13	100509066	0.0244	473683	0.0614596	Cerebral aneurysm || id:ebi-a-GCST90018815	Cerebral aneurysm	Cerebral aneurysm || ||	TRUE	igd	13	3427	0.02637	100509066	7.29794e-06	ebi-a-GCST90001541	|| id:ebi-a-GCST90001541	TRUE	reported	igd	2	TRUE	0.00530216	18.2567
rs146329634	T	C	T	C	-0.3196	-0.2132	0.0328	0.0187017	FALSE	FALSE	FALSE	ebi-a-GCST90018815	14	89433599	0.1728	473683	0.2173	Cerebral aneurysm || id:ebi-a-GCST90018815	Cerebral aneurysm	Cerebral aneurysm || ||	TRUE	igd	14	3427	0.06393	89433599	6.03295e-07	ebi-a-GCST90001541	|| id:ebi-a-GCST90001541	TRUE	reported	igd	2	TRUE	0.00648088	22.3418
rs146620586	T	G	T	G	1.495	0.1995	0.0032	0.0127531	FALSE	FALSE	FALSE	ebi-a-GCST90018815	1	198524264	0.253	473683	0.4304	Cerebral aneurysm || id:ebi-a-GCST90018815	Cerebral aneurysm	Cerebral aneurysm || ||	TRUE	igd	1	3427	0.2604	198524264	1.012e-08	ebi-a-GCST90001541	|| id:ebi-a-GCST90001541	TRUE	reported	igd	2	TRUE	0.0142584	49.5414
rs148031710	C	T	C	T	-0.2454	0.172	0.1083	0.00912704	FALSE	FALSE	FALSE	ebi-a-GCST90018815	6	31148873	0.2445	473683	0.4817	Cerebral aneurysm || id:ebi-a-GCST90018815	Cerebral aneurysm	Cerebral aneurysm || ||	TRUE	igd	6	3427	0.05086	31148873	1.45301e-06	ebi-a-GCST90001541	|| id:ebi-a-GCST90001541	TRUE	reported	igd	2	TRUE	0.0116312	40.3058
rs150607181	C	G	C	G	0.4446	0.0695	0.0168	0.0187806	FALSE	TRUE	FALSE	ebi-a-GCST90018815	1	239680551	0.1764	473683	0.693499	Cerebral aneurysm || id:ebi-a-GCST90018815	Cerebral aneurysm	Cerebral aneurysm || ||	TRUE	igd	1	3427	0.09195	239680551	1.38899e-06	ebi-a-GCST90001541	|| id:ebi-a-GCST90001541	TRUE	reported	igd	2	TRUE	0.0065301	22.5126
rs17205612	T	C	T	C	-0.1661	0.0022	0.4183	0.200403	FALSE	FALSE	FALSE	ebi-a-GCST90018815	6	32637333	0.0266	473683	0.9333	Cerebral aneurysm || id:ebi-a-GCST90018815	Cerebral aneurysm	Cerebral aneurysm || ||	TRUE	igd	6	3427	0.03524	32637333	2.53402e-06	ebi-a-GCST90001541	|| id:ebi-a-GCST90001541	TRUE	reported	igd	2	TRUE	0.0134263	46.6109
rs1849779	T	C	T	C	0.1091	0.0185	0.3826	0.450304	FALSE	FALSE	FALSE	ebi-a-GCST90018815	12	43674787	0.0252	473683	0.4615	Cerebral aneurysm || id:ebi-a-GCST90018815	Cerebral aneurysm	Cerebral aneurysm || ||	TRUE	igd	12	3427	0.02393	43674787	5.25098e-06	ebi-a-GCST90001541	|| id:ebi-a-GCST90001541	TRUE	reported	igd	2	TRUE	0.0056233	19.3687
rs36088117	T	G	T	G	0.1596	-0.0889	0.132	0.130815	FALSE	FALSE	FALSE	ebi-a-GCST90018815	4	11877955	0.0697	473683	0.2023	Cerebral aneurysm || id:ebi-a-GCST90018815	Cerebral aneurysm	Cerebral aneurysm || ||	TRUE	igd	4	3427	0.03422	11877955	3.225e-06	ebi-a-GCST90001541	|| id:ebi-a-GCST90001541	TRUE	reported	igd	2	TRUE	0.005837	20.1091
rs4702116	C	G	C	G	-0.1823	-0.0076	0.1094	0.187115	FALSE	TRUE	FALSE	ebi-a-GCST90018815	5	15902603	0.0295	473683	0.7969	Cerebral aneurysm || id:ebi-a-GCST90018815	Cerebral aneurysm	Cerebral aneurysm || ||	TRUE	igd	5	3427	0.03657	15902603	6.45595e-07	ebi-a-GCST90001541	|| id:ebi-a-GCST90001541	TRUE	reported	igd	2	TRUE	0.00647595	22.3247
rs4959365	G	A	G	A	-0.1115	0.0201	0.3713	0.295278	FALSE	FALSE	FALSE	ebi-a-GCST90018815	6	6026750	0.0318	473683	0.5262	Cerebral aneurysm || id:ebi-a-GCST90018815	Cerebral aneurysm	Cerebral aneurysm || ||	TRUE	igd	6	3427	0.02371	6026750	2.66201e-06	ebi-a-GCST90001541	|| id:ebi-a-GCST90001541	TRUE	reported	igd	2	TRUE	0.00580428	19.9957
rs5767274	T	C	T	C	0.1592	0.0119	0.1228	0.287552	FALSE	FALSE	FALSE	ebi-a-GCST90018815	22	46980774	0.0242	473683	0.623799	Cerebral aneurysm || id:ebi-a-GCST90018815	Cerebral aneurysm	Cerebral aneurysm || ||	TRUE	igd	22	3427	0.03482	46980774	4.97096e-06	ebi-a-GCST90001541	|| id:ebi-a-GCST90001541	TRUE	reported	igd	2	TRUE	0.00546026	18.8041
rs6046769	G	A	G	A	0.1057	0.0007	0.6265	0.705782	FALSE	FALSE	FALSE	ebi-a-GCST90018815	20	20238128	0.0275	473683	0.9783	Cerebral aneurysm || id:ebi-a-GCST90018815	Cerebral aneurysm	Cerebral aneurysm || ||	TRUE	igd	20	3427	0.02378	20238128	9.12809e-06	ebi-a-GCST90001541	|| id:ebi-a-GCST90001541	TRUE	reported	igd	2	TRUE	0.00522868	18.0023
rs62274365	G	A	G	A	0.2463	0.0536	0.0474	0.0502935	FALSE	FALSE	FALSE	ebi-a-GCST90018815	3	103225168	0.1165	473683	0.6457	Cerebral aneurysm || id:ebi-a-GCST90018815	Cerebral aneurysm	Cerebral aneurysm || ||	TRUE	igd	3	3427	0.05424	103225168	5.79002e-06	ebi-a-GCST90001541	|| id:ebi-a-GCST90001541	TRUE	reported	igd	2	TRUE	0.00547832	18.8666
rs66679234	T	C	T	C	-0.1222	-0.0466	0.4246	0.395989	FALSE	FALSE	FALSE	ebi-a-GCST90018815	17	4224639	0.0288	473683	0.1062	Cerebral aneurysm || id:ebi-a-GCST90018815	Cerebral aneurysm	Cerebral aneurysm || ||	TRUE	igd	17	3427	0.02374	4224639	2.80098e-07	ebi-a-GCST90001541	|| id:ebi-a-GCST90001541	TRUE	reported	igd	2	TRUE	0.00729663	25.1746
rs72613709	G	T	G	T	-0.2955	-0.0318	0.0376	0.0875924	FALSE	FALSE	FALSE	ebi-a-GCST90018815	2	197060767	0.0365	473683	0.3828	Cerebral aneurysm || id:ebi-a-GCST90018815	Cerebral aneurysm	Cerebral aneurysm || ||	TRUE	igd	2	3427	0.06105	197060767	1.36e-06	ebi-a-GCST90001541	|| id:ebi-a-GCST90001541	TRUE	reported	igd	2	TRUE	0.00631958	21.7822
rs73189225	A	G	A	G	0.1668	0.0229	0.1103	0.319614	FALSE	FALSE	FALSE	ebi-a-GCST90018815	12	108927798	0.0234	473683	0.3265	Cerebral aneurysm || id:ebi-a-GCST90018815	Cerebral aneurysm	Cerebral aneurysm || ||	TRUE	igd	12	3427	0.03631	108927798	4.53002e-06	ebi-a-GCST90001541	|| id:ebi-a-GCST90001541	TRUE	reported	igd	2	TRUE	0.00546061	18.8053
rs76139558	C	G	C	G	-0.6285	0.2282	0.0067	0.00662953	FALSE	TRUE	FALSE	ebi-a-GCST90018815	10	2787360	0.3383	473683	0.4999	Cerebral aneurysm || id:ebi-a-GCST90018815	Cerebral aneurysm	Cerebral aneurysm || ||	TRUE	igd	10	3427	0.1363	2787360	4.17802e-06	ebi-a-GCST90001541	|| id:ebi-a-GCST90001541	TRUE	reported	igd	2	TRUE	0.0052577	18.1028
rs7636470	G	C	G	C	0.1421	0.0221	0.152	0.155562	FALSE	TRUE	FALSE	ebi-a-GCST90018815	3	186606581	0.0278	473683	0.427	Cerebral aneurysm || id:ebi-a-GCST90018815	Cerebral aneurysm	Cerebral aneurysm || ||	TRUE	igd	3	3427	0.0321	186606581	9.93596e-06	ebi-a-GCST90001541	|| id:ebi-a-GCST90001541	TRUE	reported	igd	2	TRUE	0.00520544	17.9219
rs77572771	G	A	G	A	0.799	0.0538	0.0039	0.0206844	FALSE	FALSE	FALSE	ebi-a-GCST90018815	15	63059380	0.1675	473683	0.748201	Cerebral aneurysm || id:ebi-a-GCST90018815	Cerebral aneurysm	Cerebral aneurysm || ||	TRUE	igd	15	3427	0.1797	63059380	8.9809e-06	ebi-a-GCST90001541	|| id:ebi-a-GCST90001541	TRUE	reported	igd	2	TRUE	0.00496011	17.0731
rs7798224	C	G	C	G	0.3616	-0.1881	0.0251	0.022629	FALSE	TRUE	FALSE	ebi-a-GCST90018815	7	103375873	0.1957	473683	0.3364	Cerebral aneurysm || id:ebi-a-GCST90018815	Cerebral aneurysm	Cerebral aneurysm || ||	TRUE	igd	7	3427	0.07583	103375873	1.92699e-06	ebi-a-GCST90001541	|| id:ebi-a-GCST90001541	TRUE	reported	igd	2	TRUE	0.00639913	22.0582
rs79538978	C	T	C	T	0.284	-0.0161	0.0357	0.0696302	FALSE	FALSE	FALSE	ebi-a-GCST90018815	18	54960800	0.0468	473683	0.731601	Cerebral aneurysm || id:ebi-a-GCST90018815	Cerebral aneurysm	Cerebral aneurysm || ||	TRUE	igd	18	3427	0.06183	54960800	4.51398e-06	ebi-a-GCST90001541	|| id:ebi-a-GCST90001541	TRUE	reported	igd	2	TRUE	0.00555325	19.1261
rs8071815	C	A	C	A	0.1072	-0.0091	0.3251	0.320929	FALSE	FALSE	FALSE	ebi-a-GCST90018815	17	47988216	0.0508	473683	0.8585	Cerebral aneurysm || id:ebi-a-GCST90018815	Cerebral aneurysm	Cerebral aneurysm || ||	TRUE	igd	17	3427	0.02423	47988216	9.91608e-06	ebi-a-GCST90001541	|| id:ebi-a-GCST90001541	TRUE	reported	igd	2	TRUE	0.00504285	17.3593
rs8091016	G	C	G	C	-0.1455	0.0118	0.8462	0.730987	FALSE	TRUE	FALSE	ebi-a-GCST90018815	18	74288206	0.0238	473683	0.619901	Cerebral aneurysm || id:ebi-a-GCST90018815	Cerebral aneurysm	Cerebral aneurysm || ||	TRUE	igd	18	3427	0.03134	74288206	3.555e-06	ebi-a-GCST90001541	|| id:ebi-a-GCST90001541	TRUE	reported	igd	2	TRUE	0.00551043	18.9778
rs9271536	T	A	T	A	0.2324	0.0394	0.7798	0.793753	FALSE	TRUE	FALSE	ebi-a-GCST90018815	6	32589978	0.0274	473683	0.1512	Cerebral aneurysm || id:ebi-a-GCST90018815	Cerebral aneurysm	Cerebral aneurysm || ||	TRUE	igd	6	3427	0.03331	32589978	3.59832e-12	ebi-a-GCST90001541	|| id:ebi-a-GCST90001541	TRUE	reported	igd	2	TRUE	0.0185482	64.7283

## Sheet: Sup Table 7. EM CD8br %T cell
SNP	effect_allele.exposure	other_allele.exposure	effect_allele.outcome	other_allele.outcome	beta.exposure	beta.outcome	eaf.exposure	eaf.outcome	remove	palindromic	ambiguous	id.outcome	chr	pos	se.outcome	samplesize.outcome	pval.outcome	outcome	originalname.outcome	outcome.deprecated	mr_keep.outcome	data_source.outcome	pos.exposure	samplesize.exposure	pval.exposure	chr.exposure	se.exposure	id.exposure	exposure	mr_keep.exposure	pval_origin.exposure	data_source.exposure	action	mr_keep	R2	F
rs111551789	A	G	A	G	0.4285	0.0046	0.0204	0.0280726	FALSE	FALSE	FALSE	ebi-a-GCST90018815	6	29720277	0.0432	473683	0.9156	Cerebral aneurysm || id:ebi-a-GCST90018815	Cerebral aneurysm	Cerebral aneurysm || ||	TRUE	igd	29720277	3427	4.00904e-06	6	0.09279	ebi-a-GCST90001556	|| id:ebi-a-GCST90001556	TRUE	reported	igd	2	TRUE	0.00733856	25.3204
rs116944484	A	G	A	G	-2.133	0.1405	0.0007	0.022127	FALSE	FALSE	FALSE	ebi-a-GCST90018815	10	83233799	0.1574	473683	0.372	Cerebral aneurysm || id:ebi-a-GCST90018815	Cerebral aneurysm	Cerebral aneurysm || ||	TRUE	igd	83233799	3427	4.76903e-07	10	0.4227	ebi-a-GCST90001556	|| id:ebi-a-GCST90001556	TRUE	reported	igd	2	TRUE	0.00636511	21.9401
rs13359589	T	C	T	C	-1.62	0.0841	0.0012	0.0199595	FALSE	FALSE	FALSE	ebi-a-GCST90018815	5	73116673	0.1739	473683	0.6285	Cerebral aneurysm || id:ebi-a-GCST90018815	Cerebral aneurysm	Cerebral aneurysm || ||	TRUE	igd	73116673	3427	9.50101e-06	5	0.3652	ebi-a-GCST90001556	|| id:ebi-a-GCST90001556	TRUE	reported	igd	2	TRUE	0.006291	21.6831
rs141730400	T	A	T	A	-0.2927	-0.1363	0.0353	0.0100127	FALSE	TRUE	FALSE	ebi-a-GCST90018815	1	244508870	0.2956	473683	0.6447	Cerebral aneurysm || id:ebi-a-GCST90018815	Cerebral aneurysm	Cerebral aneurysm || ||	TRUE	igd	244508870	3427	7.69308e-06	1	0.06532	ebi-a-GCST90001556	|| id:ebi-a-GCST90001556	TRUE	reported	igd	2	TRUE	0.00583502	20.1022
rs1583072	G	A	G	A	-0.1301	0.0001	0.2604	0.274896	FALSE	FALSE	FALSE	ebi-a-GCST90018815	5	118002423	0.0239	473683	0.9959	Cerebral aneurysm || id:ebi-a-GCST90018815	Cerebral aneurysm	Cerebral aneurysm || ||	TRUE	igd	118002423	3427	4.67401e-06	5	0.02836	ebi-a-GCST90001556	|| id:ebi-a-GCST90001556	TRUE	reported	igd	2	TRUE	0.00651962	22.4762
rs17583875	A	G	A	G	-1.502	0.0944	0.0029	0.0215085	FALSE	FALSE	FALSE	ebi-a-GCST90018815	1	197924770	0.1583	473683	0.551001	Cerebral aneurysm || id:ebi-a-GCST90018815	Cerebral aneurysm	Cerebral aneurysm || ||	TRUE	igd	197924770	3427	1.56315e-11	1	0.2221	ebi-a-GCST90001556	|| id:ebi-a-GCST90001556	TRUE	reported	igd	2	TRUE	0.0130469	45.2763
rs2275854	G	A	G	A	0.1437	-0.0552	0.5659	0.820549	FALSE	FALSE	FALSE	ebi-a-GCST90018815	6	29976838	0.0375	473683	0.1408	Cerebral aneurysm || id:ebi-a-GCST90018815	Cerebral aneurysm	Cerebral aneurysm || ||	TRUE	igd	29976838	3427	8.45396e-06	6	0.03222	ebi-a-GCST90001556	|| id:ebi-a-GCST90001556	TRUE	reported	igd	2	TRUE	0.0101455	35.1045
rs2442737	A	G	A	G	-0.1409	0.0774	0.402	0.237962	FALSE	FALSE	FALSE	ebi-a-GCST90018815	6	31329303	0.0281	473683	0.00588302	Cerebral aneurysm || id:ebi-a-GCST90018815	Cerebral aneurysm	Cerebral aneurysm || ||	TRUE	igd	31329303	3427	7.73108e-06	6	0.03145	ebi-a-GCST90001556	|| id:ebi-a-GCST90001556	TRUE	reported	igd	2	TRUE	0.00954507	33.0069
rs4507432	G	A	G	A	0.1582	0.028	0.7794	0.787426	FALSE	FALSE	FALSE	ebi-a-GCST90018815	4	1748200	0.0297	473683	0.3453	Cerebral aneurysm || id:ebi-a-GCST90018815	Cerebral aneurysm	Cerebral aneurysm || ||	TRUE	igd	1748200	3427	1.99402e-07	4	0.03036	ebi-a-GCST90001556	|| id:ebi-a-GCST90001556	TRUE	reported	igd	2	TRUE	0.00860615	29.7319
rs4802765	C	T	C	T	-0.1403	0.0199	0.1897	0.170862	FALSE	FALSE	FALSE	ebi-a-GCST90018815	19	51589473	0.0301	473683	0.5088	Cerebral aneurysm || id:ebi-a-GCST90018815	Cerebral aneurysm	Cerebral aneurysm || ||	TRUE	igd	51589473	3427	6.81303e-06	19	0.03114	ebi-a-GCST90001556	|| id:ebi-a-GCST90001556	TRUE	reported	igd	2	TRUE	0.00605144	20.8524
rs542493	A	C	A	C	0.3547	-0.0148	0.0241	0.104021	FALSE	FALSE	FALSE	ebi-a-GCST90018815	1	65508317	0.027	473683	0.5838	Cerebral aneurysm || id:ebi-a-GCST90018815	Cerebral aneurysm	Cerebral aneurysm || ||	TRUE	igd	65508317	3427	8.64609e-06	1	0.07961	ebi-a-GCST90001556	|| id:ebi-a-GCST90001556	TRUE	reported	igd	2	TRUE	0.005918	20.3898
rs58905133	G	A	G	A	0.1775	-0.0341	0.3528	0.368543	FALSE	FALSE	FALSE	ebi-a-GCST90018815	2	38887964	0.0272	473683	0.2106	Cerebral aneurysm || id:ebi-a-GCST90018815	Cerebral aneurysm	Cerebral aneurysm || ||	TRUE	igd	38887964	3427	1.18713e-11	2	0.02609	ebi-a-GCST90001556	|| id:ebi-a-GCST90001556	TRUE	reported	igd	2	TRUE	0.0143878	49.9975
rs7496	T	C	T	C	0.2725	0.0069	0.0489	0.102462	FALSE	FALSE	FALSE	ebi-a-GCST90018815	6	52842839	0.0398	473683	0.8634	Cerebral aneurysm || id:ebi-a-GCST90018815	Cerebral aneurysm	Cerebral aneurysm || ||	TRUE	igd	52842839	3427	1.60398e-06	6	0.05671	ebi-a-GCST90001556	|| id:ebi-a-GCST90001556	TRUE	reported	igd	2	TRUE	0.00690714	23.8215
rs7577330	T	A	T	A	0.2483	-0.1588	0.0661	0.202842	FALSE	TRUE	FALSE	ebi-a-GCST90018815	2	113613580	0.0948	473683	0.0937195	Cerebral aneurysm || id:ebi-a-GCST90018815	Cerebral aneurysm	Cerebral aneurysm || ||	TRUE	igd	113613580	3427	2.75702e-06	2	0.05287	ebi-a-GCST90001556	|| id:ebi-a-GCST90001556	TRUE	reported	igd	2	TRUE	0.00761176	26.2703
rs76668354	G	C	G	C	-0.6669	0.0324	0.0089	0.0766892	FALSE	TRUE	FALSE	ebi-a-GCST90018815	2	103587624	0.0928	473683	0.727301	Cerebral aneurysm || id:ebi-a-GCST90018815	Cerebral aneurysm	Cerebral aneurysm || ||	TRUE	igd	103587624	3427	3.53403e-07	2	0.1307	ebi-a-GCST90001556	|| id:ebi-a-GCST90001556	TRUE	reported	igd	2	TRUE	0.00784619	27.0857

## Sheet: Sup Table 8. B cell %lymphocyte
SNP	effect_allele.exposure	other_allele.exposure	effect_allele.outcome	other_allele.outcome	beta.exposure	beta.outcome	eaf.exposure	eaf.outcome	remove	palindromic	ambiguous	id.outcome	chr	pos	se.outcome	samplesize.outcome	pval.outcome	outcome	originalname.outcome	outcome.deprecated	mr_keep.outcome	data_source.outcome	chr.exposure	pval.exposure	se.exposure	samplesize.exposure	pos.exposure	id.exposure	exposure	mr_keep.exposure	pval_origin.exposure	data_source.exposure	action	mr_keep	R2	F
rs112526427	T	G	T	G	0.3025	0.0313	0.0339	0.0253101	FALSE	FALSE	FALSE	ebi-a-GCST90018815	4	151386190	0.1613	473683	0.8461	Cerebral aneurysm || id:ebi-a-GCST90018815	Cerebral aneurysm	Cerebral aneurysm || ||	TRUE	igd	4	9.09704e-06	0.06807	3669	151386190	ebi-a-GCST90001644	|| id:ebi-a-GCST90001644	TRUE	reported	igd	2	TRUE	0.0059938	22.1118
rs115698234	G	A	G	A	0.5437	0.0522	0.0105	0.0370609	FALSE	FALSE	FALSE	ebi-a-GCST90018815	5	66793608	0.1137	473683	0.6461	Cerebral aneurysm || id:ebi-a-GCST90018815	Cerebral aneurysm	Cerebral aneurysm || ||	TRUE	igd	5	3.42799e-06	0.1169	3669	66793608	ebi-a-GCST90001644	|| id:ebi-a-GCST90001644	TRUE	reported	igd	2	TRUE	0.00614262	22.6642
rs11627066	T	C	T	C	-0.1185	0.0135	0.4981	0.423502	FALSE	FALSE	FALSE	ebi-a-GCST90018815	14	66304049	0.0249	473683	0.587899	Cerebral aneurysm || id:ebi-a-GCST90018815	Cerebral aneurysm	Cerebral aneurysm || ||	TRUE	igd	14	1.89601e-06	0.02483	3669	66304049	ebi-a-GCST90001644	|| id:ebi-a-GCST90001644	TRUE	reported	igd	2	TRUE	0.00702102	25.9281
rs12874404	G	A	G	A	0.2272	0.0873	0.319	0.0484331	FALSE	FALSE	FALSE	ebi-a-GCST90018815	13	108993494	0.1175	473683	0.4575	Cerebral aneurysm || id:ebi-a-GCST90018815	Cerebral aneurysm	Cerebral aneurysm || ||	TRUE	igd	13	8.99498e-18	0.02633	3669	108993494	ebi-a-GCST90001644	|| id:ebi-a-GCST90001644	TRUE	reported	igd	2	TRUE	0.0224277	84.1291
rs13108273	C	T	C	T	0.1849	0.0092	0.0954	0.0888594	FALSE	FALSE	FALSE	ebi-a-GCST90018815	4	25699326	0.0363	473683	0.8003	Cerebral aneurysm || id:ebi-a-GCST90018815	Cerebral aneurysm	Cerebral aneurysm || ||	TRUE	igd	4	9.02506e-06	0.04159	3669	25699326	ebi-a-GCST90001644	|| id:ebi-a-GCST90001644	TRUE	reported	igd	2	TRUE	0.00590077	21.7666
rs1408899	A	G	A	G	0.1297	-0.0068	0.7602	0.666158	FALSE	FALSE	FALSE	ebi-a-GCST90018815	13	108634581	0.0241	473683	0.778901	Cerebral aneurysm || id:ebi-a-GCST90018815	Cerebral aneurysm	Cerebral aneurysm || ||	TRUE	igd	13	7.21107e-06	0.02886	3669	108634581	ebi-a-GCST90001644	|| id:ebi-a-GCST90001644	TRUE	reported	igd	2	TRUE	0.0061332	22.6292
rs142089808	G	A	G	A	-1.044	-0.0807	0.0038	0.0248495	FALSE	FALSE	FALSE	ebi-a-GCST90018815	11	116171120	0.1543	473683	0.6009	Cerebral aneurysm || id:ebi-a-GCST90018815	Cerebral aneurysm	Cerebral aneurysm || ||	TRUE	igd	11	7.51294e-08	0.1936	3669	116171120	ebi-a-GCST90001644	|| id:ebi-a-GCST90001644	TRUE	reported	igd	2	TRUE	0.00825204	30.512
rs144426024	T	C	T	C	0.5227	-0.0135	0.0121	0.0160077	FALSE	FALSE	FALSE	ebi-a-GCST90018815	18	56897917	0.1847	473683	0.9416	Cerebral aneurysm || id:ebi-a-GCST90018815	Cerebral aneurysm	Cerebral aneurysm || ||	TRUE	igd	18	4.70901e-06	0.114	3669	56897917	ebi-a-GCST90001644	|| id:ebi-a-GCST90001644	TRUE	reported	igd	2	TRUE	0.00653181	24.1096
rs150774187	A	G	A	G	0.1705	0.0032	0.1423	0.203682	FALSE	FALSE	FALSE	ebi-a-GCST90018815	7	100536678	0.025	473683	0.8982	Cerebral aneurysm || id:ebi-a-GCST90018815	Cerebral aneurysm	Cerebral aneurysm || ||	TRUE	igd	7	1.859e-06	0.0357	3669	100536678	ebi-a-GCST90001644	|| id:ebi-a-GCST90001644	TRUE	reported	igd	2	TRUE	0.00709609	26.2073
rs1557987	G	A	G	A	0.1431	0.0214	0.8198	0.676765	FALSE	FALSE	FALSE	ebi-a-GCST90018815	7	26591929	0.0235	473683	0.3624	Cerebral aneurysm || id:ebi-a-GCST90018815	Cerebral aneurysm	Cerebral aneurysm || ||	TRUE	igd	7	8.64192e-06	0.03213	3669	26591929	ebi-a-GCST90001644	|| id:ebi-a-GCST90001644	TRUE	reported	igd	2	TRUE	0.00605023	22.3212
rs1572133	A	G	A	G	-0.1398	0.0079	0.1907	0.338555	FALSE	FALSE	FALSE	ebi-a-GCST90018815	10	85432638	0.0232	473683	0.733599	Cerebral aneurysm || id:ebi-a-GCST90018815	Cerebral aneurysm	Cerebral aneurysm || ||	TRUE	igd	10	6.41106e-06	0.03093	3669	85432638	ebi-a-GCST90001644	|| id:ebi-a-GCST90001644	TRUE	reported	igd	2	TRUE	0.0060326	22.2558
rs17113367	C	A	C	A	0.2019	-0.0662	0.0984	0.103947	FALSE	FALSE	FALSE	ebi-a-GCST90018815	1	95785786	0.0389	473683	0.089199	Cerebral aneurysm || id:ebi-a-GCST90018815	Cerebral aneurysm	Cerebral aneurysm || ||	TRUE	igd	1	1.51499e-06	0.04192	3669	95785786	ebi-a-GCST90001644	|| id:ebi-a-GCST90001644	TRUE	reported	igd	2	TRUE	0.00723289	26.7162
rs191368650	T	G	T	G	-0.4331	0.0033	0.0177	0.0495349	FALSE	FALSE	FALSE	ebi-a-GCST90018815	4	110029714	0.0357	473683	0.9264	Cerebral aneurysm || id:ebi-a-GCST90018815	Cerebral aneurysm	Cerebral aneurysm || ||	TRUE	igd	4	3.13798e-06	0.09277	3669	110029714	ebi-a-GCST90001644	|| id:ebi-a-GCST90001644	TRUE	reported	igd	2	TRUE	0.00652265	24.0756
rs2223650	T	G	T	G	-0.1173	0.0245	0.3532	0.321772	FALSE	FALSE	FALSE	ebi-a-GCST90018815	20	9831513	0.0775	473683	0.751799	Cerebral aneurysm || id:ebi-a-GCST90018815	Cerebral aneurysm	Cerebral aneurysm || ||	TRUE	igd	20	3.69999e-06	0.0253	3669	9831513	ebi-a-GCST90001644	|| id:ebi-a-GCST90001644	TRUE	reported	igd	2	TRUE	0.00628661	23.1989
rs2395904	G	T	G	T	-0.1413	-0.0364	0.2655	0.309516	FALSE	FALSE	FALSE	ebi-a-GCST90018815	8	130617819	0.0238	473683	0.1265	Cerebral aneurysm || id:ebi-a-GCST90018815	Cerebral aneurysm	Cerebral aneurysm || ||	TRUE	igd	8	3.44199e-07	0.02766	3669	130617819	ebi-a-GCST90001644	|| id:ebi-a-GCST90001644	TRUE	reported	igd	2	TRUE	0.00778701	28.7791
rs2679580	G	A	G	A	-0.1171	0.0368	0.5181	0.520043	FALSE	FALSE	FALSE	ebi-a-GCST90018815	3	8845344	0.0723	473683	0.611	Cerebral aneurysm || id:ebi-a-GCST90018815	Cerebral aneurysm	Cerebral aneurysm || ||	TRUE	igd	3	1.51499e-06	0.02431	3669	8845344	ebi-a-GCST90001644	|| id:ebi-a-GCST90001644	TRUE	reported	igd	2	TRUE	0.00684722	25.2819
rs34588768	T	C	T	C	-0.42	0.2531	0.017	0.0404043	FALSE	FALSE	FALSE	ebi-a-GCST90018815	4	55012690	0.1336	473683	0.0581902	Cerebral aneurysm || id:ebi-a-GCST90018815	Cerebral aneurysm	Cerebral aneurysm || ||	TRUE	igd	4	8.8959e-06	0.0944	3669	55012690	ebi-a-GCST90001644	|| id:ebi-a-GCST90001644	TRUE	reported	igd	2	TRUE	0.00589564	21.7475
rs35911859	G	A	G	A	0.3174	-0.0229	0.0331	0.10125	FALSE	FALSE	FALSE	ebi-a-GCST90018815	1	235098109	0.0848	473683	0.787399	Cerebral aneurysm || id:ebi-a-GCST90018815	Cerebral aneurysm	Cerebral aneurysm || ||	TRUE	igd	1	4.46704e-06	0.06906	3669	235098109	ebi-a-GCST90001644	|| id:ebi-a-GCST90001644	TRUE	reported	igd	2	TRUE	0.00644842	23.7998
rs3738088	T	G	T	G	0.5216	0.0555	0.0114	0.0422403	FALSE	FALSE	FALSE	ebi-a-GCST90018815	1	18554670	0.0397	473683	0.1627	Cerebral aneurysm || id:ebi-a-GCST90018815	Cerebral aneurysm	Cerebral aneurysm || ||	TRUE	igd	1	2.97303e-06	0.1115	3669	18554670	ebi-a-GCST90001644	|| id:ebi-a-GCST90001644	TRUE	reported	igd	2	TRUE	0.0061324	22.6263
rs3894193	G	C	G	C	0.1346	-0.0131	0.4667	0.469162	FALSE	TRUE	TRUE	ebi-a-GCST90018815	17	38125346	0.0233	473683	0.5727	Cerebral aneurysm || id:ebi-a-GCST90018815	Cerebral aneurysm	Cerebral aneurysm || ||	TRUE	igd	17	2.03002e-07	0.02585	3669	38125346	ebi-a-GCST90001644	|| id:ebi-a-GCST90001644	TRUE	reported	igd	2	FALSE	0.0090184	33.3714
rs4748742	T	C	T	C	0.1147	-0.0256	0.494	0.479807	FALSE	FALSE	FALSE	ebi-a-GCST90018815	10	7177305	0.0255	473683	0.3158	Cerebral aneurysm || id:ebi-a-GCST90018815	Cerebral aneurysm	Cerebral aneurysm || ||	TRUE	igd	10	2.60898e-06	0.02437	3669	7177305	ebi-a-GCST90001644	|| id:ebi-a-GCST90001644	TRUE	reported	igd	2	TRUE	0.0065771	24.2779
rs536579180	A	G	A	G	0.5353	-0.0216	0.0121	0.0113526	FALSE	FALSE	FALSE	ebi-a-GCST90018815	11	14756839	0.2717	473683	0.9367	Cerebral aneurysm || id:ebi-a-GCST90018815	Cerebral aneurysm	Cerebral aneurysm || ||	TRUE	igd	11	1.11599e-06	0.1097	3669	14756839	ebi-a-GCST90001644	|| id:ebi-a-GCST90001644	TRUE	reported	igd	2	TRUE	0.00685051	25.2941
rs55658072	G	A	G	A	0.1135	0.018	0.6307	0.481337	FALSE	FALSE	FALSE	ebi-a-GCST90018815	19	14873284	0.0233	473683	0.44	Cerebral aneurysm || id:ebi-a-GCST90018815	Cerebral aneurysm	Cerebral aneurysm || ||	TRUE	igd	19	8.22792e-06	0.02541	3669	14873284	ebi-a-GCST90001644	|| id:ebi-a-GCST90001644	TRUE	reported	igd	2	TRUE	0.006001	22.1385
rs5754162	A	T	A	T	0.1356	-0.0123	0.3906	0.35141	FALSE	TRUE	FALSE	ebi-a-GCST90018815	22	32991307	0.0291	473683	0.674099	Cerebral aneurysm || id:ebi-a-GCST90018815	Cerebral aneurysm	Cerebral aneurysm || ||	TRUE	igd	22	1.041e-07	0.02545	3669	32991307	ebi-a-GCST90001644	|| id:ebi-a-GCST90001644	TRUE	reported	igd	2	TRUE	0.00875355	32.3827
rs58114937	G	A	G	A	0.1732	0.0487	0.1312	0.0522848	FALSE	FALSE	FALSE	ebi-a-GCST90018815	12	67638132	0.0557	473683	0.3813	Cerebral aneurysm || id:ebi-a-GCST90018815	Cerebral aneurysm	Cerebral aneurysm || ||	TRUE	igd	12	2.00101e-06	0.03637	3669	67638132	ebi-a-GCST90001644	|| id:ebi-a-GCST90001644	TRUE	reported	igd	2	TRUE	0.00683879	25.2505
rs66777340	T	C	T	C	-0.1493	0.0084	0.4842	0.426948	FALSE	FALSE	FALSE	ebi-a-GCST90018815	17	2716327	0.0276	473683	0.7617	Cerebral aneurysm || id:ebi-a-GCST90018815	Cerebral aneurysm	Cerebral aneurysm || ||	TRUE	igd	17	7.62904e-10	0.02419	3669	2716327	ebi-a-GCST90001644	|| id:ebi-a-GCST90001644	TRUE	reported	igd	2	TRUE	0.0111341	41.2885
rs6985401	G	A	G	A	-0.4402	-0.0728	0.0151	0.0868189	FALSE	FALSE	FALSE	ebi-a-GCST90018815	8	27753061	0.0291	473683	0.01245	Cerebral aneurysm || id:ebi-a-GCST90018815	Cerebral aneurysm	Cerebral aneurysm || ||	TRUE	igd	8	9.11801e-06	0.09906	3669	27753061	ebi-a-GCST90001644	|| id:ebi-a-GCST90001644	TRUE	reported	igd	2	TRUE	0.00576367	21.2579
rs72810052	A	G	A	G	0.8405	0.1461	0.0044	0.0262546	FALSE	FALSE	FALSE	ebi-a-GCST90018815	2	25478461	0.1491	473683	0.3274	Cerebral aneurysm || id:ebi-a-GCST90018815	Cerebral aneurysm	Cerebral aneurysm || ||	TRUE	igd	2	4.82703e-06	0.1836	3669	25478461	ebi-a-GCST90001644	|| id:ebi-a-GCST90001644	TRUE	reported	igd	2	TRUE	0.00618932	22.8376
rs72941136	C	G	C	G	0.2075	0.0435	0.1047	0.109156	FALSE	TRUE	FALSE	ebi-a-GCST90018815	1	82245693	0.0471	473683	0.3564	Cerebral aneurysm || id:ebi-a-GCST90018815	Cerebral aneurysm	Cerebral aneurysm || ||	TRUE	igd	1	2.585e-07	0.04021	3669	82245693	ebi-a-GCST90001644	|| id:ebi-a-GCST90001644	TRUE	reported	igd	2	TRUE	0.00807201	29.8409
rs73520190	G	T	G	T	0.4121	0.0216	0.0233	0.119365	FALSE	FALSE	FALSE	ebi-a-GCST90018815	9	118765180	0.0303	473683	0.4753	Cerebral aneurysm || id:ebi-a-GCST90018815	Cerebral aneurysm	Cerebral aneurysm || ||	TRUE	igd	9	7.615e-07	0.08319	3669	118765180	ebi-a-GCST90001644	|| id:ebi-a-GCST90001644	TRUE	reported	igd	2	TRUE	0.00772952	28.5649
rs74535587	A	G	A	G	-0.4522	0.0431	0.014	0.0413189	FALSE	FALSE	FALSE	ebi-a-GCST90018815	3	8296294	0.1202	473683	0.7201	Cerebral aneurysm || id:ebi-a-GCST90018815	Cerebral aneurysm	Cerebral aneurysm || ||	TRUE	igd	3	9.94604e-06	0.1022	3669	8296294	ebi-a-GCST90001644	|| id:ebi-a-GCST90001644	TRUE	reported	igd	2	TRUE	0.00564542	20.8193
rs7483614	C	T	C	T	0.1453	0.03	0.18	0.199098	FALSE	FALSE	FALSE	ebi-a-GCST90018815	11	32729647	0.029	473683	0.302	Cerebral aneurysm || id:ebi-a-GCST90018815	Cerebral aneurysm	Cerebral aneurysm || ||	TRUE	igd	11	6.67606e-06	0.03221	3669	32729647	ebi-a-GCST90001644	|| id:ebi-a-GCST90001644	TRUE	reported	igd	2	TRUE	0.00623229	22.9971
rs77233730	T	C	T	C	-0.2127	0.2303	0.0835	0.0597928	FALSE	FALSE	FALSE	ebi-a-GCST90018815	8	118635981	0.1053	473683	0.0288098	Cerebral aneurysm || id:ebi-a-GCST90018815	Cerebral aneurysm	Cerebral aneurysm || ||	TRUE	igd	8	2.103e-06	0.04478	3669	118635981	ebi-a-GCST90001644	|| id:ebi-a-GCST90001644	TRUE	reported	igd	2	TRUE	0.00692443	25.5689
rs7990182	G	T	G	T	-0.1288	0.0207	0.4293	0.440179	FALSE	FALSE	FALSE	ebi-a-GCST90018815	13	110384132	0.0235	473683	0.3778	Cerebral aneurysm || id:ebi-a-GCST90018815	Cerebral aneurysm	Cerebral aneurysm || ||	TRUE	igd	13	1.692e-07	0.02457	3669	110384132	ebi-a-GCST90001644	|| id:ebi-a-GCST90001644	TRUE	reported	igd	2	TRUE	0.00812888	30.0529
rs9368867	A	C	A	C	-0.1301	-0.0519	0.3104	0.407265	FALSE	FALSE	FALSE	ebi-a-GCST90018815	6	11760807	0.0241	473683	0.0313798	Cerebral aneurysm || id:ebi-a-GCST90018815	Cerebral aneurysm	Cerebral aneurysm || ||	TRUE	igd	6	9.46695e-07	0.02649	3669	11760807	ebi-a-GCST90001644	|| id:ebi-a-GCST90001644	TRUE	reported	igd	2	TRUE	0.00724609	26.7653
rs9520905	T	G	T	G	0.1266	-0.0025	0.4302	0.36871	FALSE	FALSE	FALSE	ebi-a-GCST90018815	13	109146439	0.0745	473683	0.9737	Cerebral aneurysm || id:ebi-a-GCST90018815	Cerebral aneurysm	Cerebral aneurysm || ||	TRUE	igd	13	4.18803e-07	0.02497	3669	109146439	ebi-a-GCST90001644	|| id:ebi-a-GCST90001644	TRUE	reported	igd	2	TRUE	0.00785761	29.042

## Sheet: Sup Table 9. Granulocyte AC
SNP	effect_allele.exposure	other_allele.exposure	effect_allele.outcome	other_allele.outcome	beta.exposure	beta.outcome	eaf.exposure	eaf.outcome	remove	palindromic	ambiguous	id.outcome	chr	pos	se.outcome	samplesize.outcome	pval.outcome	outcome	originalname.outcome	outcome.deprecated	mr_keep.outcome	data_source.outcome	pval.exposure	pos.exposure	chr.exposure	samplesize.exposure	se.exposure	id.exposure	exposure	mr_keep.exposure	pval_origin.exposure	data_source.exposure	action	mr_keep	R2	F
rs11158220	A	G	A	G	-0.1644	0.0175	0.1377	0.305778	FALSE	FALSE	FALSE	ebi-a-GCST90018815	14	59282769	0.0253	473683	0.4896	Cerebral aneurysm || id:ebi-a-GCST90018815	Cerebral aneurysm	Cerebral aneurysm || ||	TRUE	igd	7.16094e-06	59282769	14	3653	0.03658	ebi-a-GCST90001651	|| id:ebi-a-GCST90001651	TRUE	reported	igd	2	TRUE	0.00641839	23.5849
rs11265198	A	G	A	G	0.3966	0.1389	0.9759	0.978431	FALSE	FALSE	FALSE	ebi-a-GCST90018815	1	159420307	0.1756	473683	0.4289	Cerebral aneurysm || id:ebi-a-GCST90018815	Cerebral aneurysm	Cerebral aneurysm || ||	TRUE	igd	8.35199e-07	159420307	1	3653	0.08035	ebi-a-GCST90001651	|| id:ebi-a-GCST90001651	TRUE	reported	igd	2	TRUE	0.00739874	27.2142
rs12450800	T	C	T	C	-0.1161	-0.024	0.4885	0.473413	FALSE	FALSE	FALSE	ebi-a-GCST90018815	17	38144116	0.024	473683	0.3175	Cerebral aneurysm || id:ebi-a-GCST90018815	Cerebral aneurysm	Cerebral aneurysm || ||	TRUE	igd	9.34997e-06	38144116	17	3653	0.02615	ebi-a-GCST90001651	|| id:ebi-a-GCST90001651	TRUE	reported	igd	2	TRUE	0.00673604	24.7601
rs12618511	C	T	C	T	-0.2653	0.0152	0.0594	0.128053	FALSE	FALSE	FALSE	ebi-a-GCST90018815	2	1874340	0.0289	473683	0.597901	Cerebral aneurysm || id:ebi-a-GCST90018815	Cerebral aneurysm	Cerebral aneurysm || ||	TRUE	igd	5.34306e-07	1874340	2	3653	0.05281	ebi-a-GCST90001651	|| id:ebi-a-GCST90001651	TRUE	reported	igd	2	TRUE	0.00786495	28.9426
rs13383581	G	A	G	A	-0.3358	0.0279	0.0279	0.116321	FALSE	FALSE	FALSE	ebi-a-GCST90018815	2	70824249	0.0281	473683	0.3213	Cerebral aneurysm || id:ebi-a-GCST90018815	Cerebral aneurysm	Cerebral aneurysm || ||	TRUE	igd	9.10794e-06	70824249	2	3653	0.07558	ebi-a-GCST90001651	|| id:ebi-a-GCST90001651	TRUE	reported	igd	2	TRUE	0.00611655	22.469
rs150954312	C	G	C	G	0.2719	0.1629	0.0483	0.0516321	FALSE	TRUE	FALSE	ebi-a-GCST90018815	19	50754898	0.0886	473683	0.0660693	Cerebral aneurysm || id:ebi-a-GCST90018815	Cerebral aneurysm	Cerebral aneurysm || ||	TRUE	igd	3.21803e-06	50754898	19	3653	0.05831	ebi-a-GCST90001651	|| id:ebi-a-GCST90001651	TRUE	reported	igd	2	TRUE	0.00679666	24.9844
rs1563320	C	T	C	T	-0.1142	0.0243	0.4454	0.412606	FALSE	FALSE	FALSE	ebi-a-GCST90018815	5	97763960	0.0232	473683	0.2957	Cerebral aneurysm || id:ebi-a-GCST90018815	Cerebral aneurysm	Cerebral aneurysm || ||	TRUE	igd	4.68296e-06	97763960	5	3653	0.0249	ebi-a-GCST90001651	|| id:ebi-a-GCST90001651	TRUE	reported	igd	2	TRUE	0.00644306	23.6762
rs17879224	A	G	A	G	-1.782	-0.0698	0.001	0.016107	FALSE	FALSE	FALSE	ebi-a-GCST90018815	19	4951885	0.2189	473683	0.749799	Cerebral aneurysm || id:ebi-a-GCST90018815	Cerebral aneurysm	Cerebral aneurysm || ||	TRUE	igd	6.05202e-06	4951885	19	3653	0.3933	ebi-a-GCST90001651	|| id:ebi-a-GCST90001651	TRUE	reported	igd	2	TRUE	0.0063447	23.3124
rs185512917	T	C	T	C	-0.8628	-0.0391	0.0048	0.0181669	FALSE	FALSE	FALSE	ebi-a-GCST90018815	20	48187302	0.1585	473683	0.8051	Cerebral aneurysm || id:ebi-a-GCST90018815	Cerebral aneurysm	Cerebral aneurysm || ||	TRUE	igd	2.74897e-06	48187302	20	3653	0.1837	ebi-a-GCST90001651	|| id:ebi-a-GCST90001651	TRUE	reported	igd	2	TRUE	0.00711217	26.1525
rs1890595	T	C	T	C	0.1203	0.0015	0.3804	0.286323	FALSE	FALSE	FALSE	ebi-a-GCST90018815	9	35679591	0.0302	473683	0.9613	Cerebral aneurysm || id:ebi-a-GCST90018815	Cerebral aneurysm	Cerebral aneurysm || ||	TRUE	igd	4.19604e-06	35679591	9	3653	0.0261	ebi-a-GCST90001651	|| id:ebi-a-GCST90001651	TRUE	reported	igd	2	TRUE	0.00682202	25.0783
rs1914722	G	C	G	C	-0.1133	0.0451	0.4592	0.366704	FALSE	TRUE	TRUE	ebi-a-GCST90018815	2	50925528	0.0269	473683	0.0938491	Cerebral aneurysm || id:ebi-a-GCST90018815	Cerebral aneurysm	Cerebral aneurysm || ||	TRUE	igd	7.58805e-06	50925528	2	3653	0.02528	ebi-a-GCST90001651	|| id:ebi-a-GCST90001651	TRUE	reported	igd	2	FALSE	0.00637571	23.4271
rs34599082	T	C	T	C	-0.3362	0.445	0.0357	0.011382	FALSE	FALSE	FALSE	ebi-a-GCST90018815	1	159175494	0.2528	473683	0.0783592	Cerebral aneurysm || id:ebi-a-GCST90018815	Cerebral aneurysm	Cerebral aneurysm || ||	TRUE	igd	4.61095e-07	159175494	1	3653	0.06657	ebi-a-GCST90001651	|| id:ebi-a-GCST90001651	TRUE	reported	igd	2	TRUE	0.00778226	28.6359
rs35566998	A	G	A	G	-0.1259	0.0059	0.3408	0.30235	FALSE	FALSE	FALSE	ebi-a-GCST90018815	20	60651297	0.0288	473683	0.8369	Cerebral aneurysm || id:ebi-a-GCST90018815	Cerebral aneurysm	Cerebral aneurysm || ||	TRUE	igd	1.83e-06	60651297	20	3653	0.02634	ebi-a-GCST90001651	|| id:ebi-a-GCST90001651	TRUE	reported	igd	2	TRUE	0.00712194	26.1887
rs4074900	G	T	G	T	0.1403	0.0698	0.785	0.885835	FALSE	FALSE	FALSE	ebi-a-GCST90018815	8	144276224	0.0791	473683	0.3774	Cerebral aneurysm || id:ebi-a-GCST90018815	Cerebral aneurysm	Cerebral aneurysm || ||	TRUE	igd	2.89001e-06	144276224	8	3653	0.02995	ebi-a-GCST90001651	|| id:ebi-a-GCST90001651	TRUE	reported	igd	2	TRUE	0.00664436	24.4208
rs481252	C	T	C	T	0.1104	-0.0337	0.4511	0.500915	FALSE	FALSE	FALSE	ebi-a-GCST90018815	11	134188542	0.0243	473683	0.164	Cerebral aneurysm || id:ebi-a-GCST90018815	Cerebral aneurysm	Cerebral aneurysm || ||	TRUE	igd	7.808e-06	134188542	11	3653	0.02465	ebi-a-GCST90001651	|| id:ebi-a-GCST90001651	TRUE	reported	igd	2	TRUE	0.00603579	22.1705
rs671160	T	C	T	C	-0.1888	0.0372	0.1173	0.104529	FALSE	FALSE	FALSE	ebi-a-GCST90018815	11	117952387	0.0345	473683	0.2816	Cerebral aneurysm || id:ebi-a-GCST90018815	Cerebral aneurysm	Cerebral aneurysm || ||	TRUE	igd	1.562e-06	117952387	11	3653	0.03924	ebi-a-GCST90001651	|| id:ebi-a-GCST90001651	TRUE	reported	igd	2	TRUE	0.00738151	27.1503
rs6757897	C	T	C	T	0.3326	-0.0566	0.0319	0.0517754	FALSE	FALSE	FALSE	ebi-a-GCST90018815	2	66830010	0.0566	473683	0.3172	Cerebral aneurysm || id:ebi-a-GCST90018815	Cerebral aneurysm	Cerebral aneurysm || ||	TRUE	igd	3.62201e-06	66830010	2	3653	0.07169	ebi-a-GCST90001651	|| id:ebi-a-GCST90001651	TRUE	reported	igd	2	TRUE	0.00683259	25.1174
rs72762395	T	C	T	C	-0.3375	0.0531	0.029	0.017506	FALSE	FALSE	FALSE	ebi-a-GCST90018815	5	43904012	0.1608	473683	0.7413	Cerebral aneurysm || id:ebi-a-GCST90018815	Cerebral aneurysm	Cerebral aneurysm || ||	TRUE	igd	4.87102e-06	43904012	5	3653	0.07374	ebi-a-GCST90001651	|| id:ebi-a-GCST90001651	TRUE	reported	igd	2	TRUE	0.00641497	23.5723
rs75350000	A	G	A	G	-0.7378	0.0509	0.0057	0.00725696	FALSE	FALSE	FALSE	ebi-a-GCST90018815	10	11312276	0.3419	473683	0.8817	Cerebral aneurysm || id:ebi-a-GCST90018815	Cerebral aneurysm	Cerebral aneurysm || ||	TRUE	igd	7.52004e-06	11312276	10	3653	0.1645	ebi-a-GCST90001651	|| id:ebi-a-GCST90001651	TRUE	reported	igd	2	TRUE	0.0061702	22.6673
rs77650974	A	G	A	G	0.1262	-0.0063	0.3221	0.278287	FALSE	FALSE	FALSE	ebi-a-GCST90018815	18	12394263	0.0254	473683	0.8034	Cerebral aneurysm || id:ebi-a-GCST90018815	Cerebral aneurysm	Cerebral aneurysm || ||	TRUE	igd	2.23501e-06	12394263	18	3653	0.02662	ebi-a-GCST90001651	|| id:ebi-a-GCST90001651	TRUE	reported	igd	2	TRUE	0.00695513	25.571
rs77799904	C	T	C	T	-0.251	0.2216	0.0541	0.0278752	FALSE	FALSE	FALSE	ebi-a-GCST90018815	12	3152264	0.1478	473683	0.1337	Cerebral aneurysm || id:ebi-a-GCST90018815	Cerebral aneurysm	Cerebral aneurysm || ||	TRUE	igd	5.66396e-06	3152264	12	3653	0.05521	ebi-a-GCST90001651	|| id:ebi-a-GCST90001651	TRUE	reported	igd	2	TRUE	0.00644792	23.6941
rs7805092	T	G	T	G	-0.1104	0.0382	0.5125	0.368259	FALSE	FALSE	FALSE	ebi-a-GCST90018815	7	2768935	0.0268	473683	0.1543	Cerebral aneurysm || id:ebi-a-GCST90018815	Cerebral aneurysm	Cerebral aneurysm || ||	TRUE	igd	9.9731e-06	2768935	7	3653	0.02497	ebi-a-GCST90001651	|| id:ebi-a-GCST90001651	TRUE	reported	igd	2	TRUE	0.00609027	22.3718
rs78270456	A	C	A	C	0.1811	-0.1275	0.1129	0.028711	FALSE	FALSE	FALSE	ebi-a-GCST90018815	11	5229028	0.1718	473683	0.4582	Cerebral aneurysm || id:ebi-a-GCST90018815	Cerebral aneurysm	Cerebral aneurysm || ||	TRUE	igd	7.08304e-06	5229028	11	3653	0.04026	ebi-a-GCST90001651	|| id:ebi-a-GCST90001651	TRUE	reported	igd	2	TRUE	0.00656952	24.1439
rs9851753	T	C	T	C	-0.6398	0.0897	0.0081	0.0124224	FALSE	FALSE	FALSE	ebi-a-GCST90018815	3	143886418	0.0884	473683	0.31	Cerebral aneurysm || id:ebi-a-GCST90018815	Cerebral aneurysm	Cerebral aneurysm || ||	TRUE	igd	5.85599e-06	143886418	3	3653	0.141	ebi-a-GCST90001651	|| id:ebi-a-GCST90001651	TRUE	reported	igd	2	TRUE	0.00657766	24.174
rs9852120	T	C	T	C	0.1222	-0.0361	0.4094	0.530411	FALSE	FALSE	FALSE	ebi-a-GCST90018815	3	23767055	0.023	473683	0.1167	Cerebral aneurysm || id:ebi-a-GCST90018815	Cerebral aneurysm	Cerebral aneurysm || ||	TRUE	igd	1.046e-06	23767055	3	3653	0.02498	ebi-a-GCST90001651	|| id:ebi-a-GCST90001651	TRUE	reported	igd	2	TRUE	0.00722127	26.5566

## Sheet: Sup Table 10. CD24 on IgD  CD38
SNP	effect_allele.exposure	other_allele.exposure	effect_allele.outcome	other_allele.outcome	beta.exposure	beta.outcome	eaf.exposure	eaf.outcome	remove	palindromic	ambiguous	id.outcome	chr	pos	se.outcome	samplesize.outcome	pval.outcome	outcome	originalname.outcome	outcome.deprecated	mr_keep.outcome	data_source.outcome	pos.exposure	se.exposure	chr.exposure	pval.exposure	samplesize.exposure	id.exposure	exposure	mr_keep.exposure	pval_origin.exposure	data_source.exposure	action	mr_keep	R2	F
rs12642193	G	A	G	A	-0.168	-0.0137	0.1576	0.286137	FALSE	FALSE	FALSE	ebi-a-GCST90018815	4	25916457	0.0245	473683	0.576301	Cerebral aneurysm || id:ebi-a-GCST90018815	Cerebral aneurysm	Cerebral aneurysm || ||	TRUE	igd	25916457	0.0337	4	6.46994e-07	3649	ebi-a-GCST90001770	|| id:ebi-a-GCST90001770	TRUE	reported	igd	2	TRUE	0.00749416	27.5376
rs146949757	G	T	G	T	0.8787	0.25	0.0038	0.0168988	FALSE	FALSE	FALSE	ebi-a-GCST90018815	1	177354939	0.2101	473683	0.2341	Cerebral aneurysm || id:ebi-a-GCST90018815	Cerebral aneurysm	Cerebral aneurysm || ||	TRUE	igd	177354939	0.1926	1	5.21699e-06	3649	ebi-a-GCST90001770	|| id:ebi-a-GCST90001770	TRUE	reported	igd	2	TRUE	0.00584577	21.4449
rs181819396	G	C	G	C	1.264	0.4693	0.0022	0.0160781	FALSE	TRUE	FALSE	ebi-a-GCST90018815	1	191984411	0.216	473683	0.0298298	Cerebral aneurysm || id:ebi-a-GCST90018815	Cerebral aneurysm	Cerebral aneurysm || ||	TRUE	igd	191984411	0.2666	1	2.192e-06	3649	ebi-a-GCST90001770	|| id:ebi-a-GCST90001770	TRUE	reported	igd	2	TRUE	0.0070144	25.7622
rs35629713	A	C	A	C	0.3684	-0.0353	0.0288	0.0519105	FALSE	FALSE	FALSE	ebi-a-GCST90018815	2	156376531	0.1114	473683	0.751201	Cerebral aneurysm || id:ebi-a-GCST90018815	Cerebral aneurysm	Cerebral aneurysm || ||	TRUE	igd	156376531	0.07227	2	3.62101e-07	3649	ebi-a-GCST90001770	|| id:ebi-a-GCST90001770	TRUE	reported	igd	2	TRUE	0.00759225	27.9008
rs61820496	A	G	A	G	-0.2216	0.0095	0.0836	0.04735	FALSE	FALSE	FALSE	ebi-a-GCST90018815	1	158541235	0.1222	473683	0.9379	Cerebral aneurysm || id:ebi-a-GCST90018815	Cerebral aneurysm	Cerebral aneurysm || ||	TRUE	igd	158541235	0.04504	1	9.04607e-07	3649	ebi-a-GCST90001770	|| id:ebi-a-GCST90001770	TRUE	reported	igd	2	TRUE	0.00752421	27.6488
rs7532008	C	A	C	A	0.1141	0.027	0.4531	0.363289	FALSE	FALSE	FALSE	ebi-a-GCST90018815	1	150960350	0.0241	473683	0.2623	Cerebral aneurysm || id:ebi-a-GCST90018815	Cerebral aneurysm	Cerebral aneurysm || ||	TRUE	igd	150960350	0.02516	1	5.90201e-06	3649	ebi-a-GCST90001770	|| id:ebi-a-GCST90001770	TRUE	reported	igd	2	TRUE	0.00645213	23.6837
rs7606151	C	A	C	A	0.1171	0.038	0.5025	0.397497	FALSE	FALSE	FALSE	ebi-a-GCST90018815	2	88835687	0.075	473683	0.6128	Cerebral aneurysm || id:ebi-a-GCST90018815	Cerebral aneurysm	Cerebral aneurysm || ||	TRUE	igd	88835687	0.02513	2	3.29299e-06	3649	ebi-a-GCST90001770	|| id:ebi-a-GCST90001770	TRUE	reported	igd	2	TRUE	0.00685603	25.1766

[truncated: 13 more sheets: Sup Table 11. CD25 on IgD+ CD24, Sup Table 12. CD3 on NKT, Sup Table 13. HVEM on CD45, Sup Table 14. CD16 CD56 on NKT, Sup Table 15. CD16 CD56 on NK, Sup Table 16.  HLA DR+ NK, Sup Table 17.  granulocyte, Sup Table 18.  FSC A on B cell, Sup Table 19.  lymphocyte, Sup Table 20.  CX3CR1 on CD14 , Sup Table 21.  monocyte , Sup Table 22.  CD8 on CD8br, Sup Table 23.  Summary of IVs]
